# Supplementary material for: Reactions of an anionic chelate phosphane/borata-alkene ligand with [Rh(nbd)Cl]2, [Rh(CO)2Cl]2 and [Ir(cod)Cl]2
Source: Chem Sci. 2020 Jun 19;11(28):7349–55. doi: 10.1039/d0sc02223c (PMC7654189; doi:10.1039/d0sc02223c)
Supplement: Supplementary file 2 [file SC-011-D0SC02223C-s002.cif]

# Electronic Supplementary Material (ESI) for Chemical Science.
# This journal is © The Royal Society of Chemistry 2020

####################################################################### 
# 
# This file contains crystal structure data downloaded from the 
# Cambridge Structural Database (CSD) hosted by the Cambridge 
# Crystallographic Data Centre (CCDC).
# 
# Full information about CCDC data access policies and citation 
# guidelines are available at http://www.ccdc.cam.ac.uk/access/V1 
# 
# Audit and citation data items may have been added by the CCDC. 
# Please retain this information to preserve the provenance of 
# this file and to allow appropriate attribution of the data. 
# 
#######################################################################

data_erk9302
_database_code_depnum_ccdc_archive 'CCDC 1960302'
loop_
_audit_author_name
_audit_author_address
'Constantin G. Daniliuc'
;Organisch Chemisches Institut WWU University of Muenster
Germany
;
_audit_update_record             
;
2019-10-19 deposited with the CCDC.	2020-06-18 downloaded from the CCDC.
;

_audit_creation_method           'APEX3 v2016.1-0'
_chemical_name_systematic        ?
_chemical_name_common            ?
_chemical_formula_moiety         ?
_chemical_formula_sum            'C43 H52 B F10 Li N P'
_chemical_formula_iupac          ?
_chemical_formula_weight         821.57

_chemical_melting_point          ?

_space_group_crystal_system      triclinic
_space_group_name_H-M_alt        'P -1'
_space_group_name_Hall           '-P 1'
loop_
_space_group_symop_operation_xyz
'x, y, z'
'-x, -y, -z'

_cell_length_a                   12.0597(2)
_cell_length_b                   12.1028(3)
_cell_length_c                   16.2479(5)
_cell_angle_alpha                98.0450(10)
_cell_angle_beta                 99.3150(10)
_cell_angle_gamma                111.182(2)
_cell_volume                     2130.75(10)
_cell_formula_units_Z            2
_cell_measurement_reflns_used    5314
_cell_measurement_theta_min      4.08
_cell_measurement_theta_max      28.28
_cell_measurement_temperature    173.(2)

_exptl_crystal_description       prism
_exptl_crystal_colour            colourless
_exptl_crystal_size_max          0.120
_exptl_crystal_size_mid          0.080
_exptl_crystal_size_min          0.040
_exptl_crystal_density_diffrn    1.281
_exptl_crystal_density_meas      ?
_exptl_crystal_density_method    'not measured'
_exptl_crystal_F_000             860

_exptl_absorpt_coefficient_mu    0.139
_exptl_absorpt_correction_type   multi-scan
_exptl_absorpt_process_details   
'Denzo (Otwinowski, Borek, Majewski & Minor, 2003)'
_exptl_absorpt_correction_T_min  0.98
_exptl_absorpt_correction_T_max  0.99

_exptl_special_details           
;
;

_diffrn_ambient_temperature      173.(2)

_diffrn_source                   'Mo rotating anode'
_diffrn_source_type              'Mo rotating anode'

_diffrn_radiation_type           'Mo K\a'
_diffrn_radiation_wavelength     0.71073
_diffrn_radiation_monochromator  'Montel mirror'

_diffrn_measurement_device_type  'rotating anode Nonius FR591'
_diffrn_measurement_method       'omega and phi scans'

_diffrn_detector_area_resol_mean ?

_diffrn_reflns_number            19240
_diffrn_reflns_av_R_equivalents  0.050
_diffrn_reflns_av_unetI/netI     0.0526
_diffrn_reflns_theta_min         4.09
_diffrn_reflns_theta_max         25.00
_diffrn_reflns_theta_full        25.00
_diffrn_measured_fraction_theta_max 0.983
_diffrn_measured_fraction_theta_full 0.983
_diffrn_reflns_limit_h_min       -14
_diffrn_reflns_limit_h_max       14
_diffrn_reflns_limit_k_min       -14
_diffrn_reflns_limit_k_max       14
_diffrn_reflns_limit_l_min       -19
_diffrn_reflns_limit_l_max       16

_refine_special_details          
;

Reflections were merged by SHELXL according to the crystal
class for the calculation of statistics and refinement.

_reflns_Friedel_fraction is defined as the number of unique
Friedel pairs measured divided by the number that would be
possible theoretically, ignoring centric projections and
systematic absences.

The hydrogen at B1 atom was refined freely.

;

_reflns_number_total             7372
_reflns_number_gt                5599
_reflns_threshold_expression     'I > 2\s(I)'

_refine_ls_structure_factor_coef Fsqd
_refine_ls_matrix_type           full
_refine_ls_R_factor_all          0.0994
_refine_ls_R_factor_gt           0.0730
_refine_ls_wR_factor_gt          0.1348
_refine_ls_wR_factor_ref         0.1524
_refine_ls_goodness_of_fit_ref   1.094
_refine_ls_restrained_S_all      1.096
_refine_ls_number_reflns         7372
_refine_ls_number_parameters     574
_refine_ls_number_restraints     115
_refine_ls_number_constraints    ?
_refine_ls_hydrogen_treatment    mixed
_refine_ls_weighting_scheme      calc
_refine_ls_weighting_details     
'w=1/[\s^2^(Fo^2^)+3.9006P] where P=(Fo^2^+2Fc^2^)/3'

_atom_sites_solution_hydrogens   mixed
_atom_sites_solution_primary     ?
_atom_sites_solution_secondary   ?

_refine_ls_shift/su_max          0.014
_refine_ls_shift/su_mean         0.000
_refine_diff_density_max         0.292
_refine_diff_density_min         -0.336
_refine_ls_extinction_method     none
_refine_ls_extinction_coef       ?

loop_
_atom_type_symbol
_atom_type_description
_atom_type_scat_dispersion_real
_atom_type_scat_dispersion_imag
_atom_type_scat_source
C C 0.0033 0.0016 'International Tables Vol C Tables 4.2.6.8 and 6.1.1.4'
H H 0.0000 0.0000 'International Tables Vol C Tables 4.2.6.8 and 6.1.1.4'
B B 0.0013 0.0007 'International Tables Vol C Tables 4.2.6.8 and 6.1.1.4'
F F 0.0171 0.0103 'International Tables Vol C Tables 4.2.6.8 and 6.1.1.4'
N N 0.0061 0.0033 'International Tables Vol C Tables 4.2.6.8 and 6.1.1.4'
P P 0.1023 0.0942 'International Tables Vol C Tables 4.2.6.8 and 6.1.1.4'
Li Li -0.0003 0.0001 'International Tables Vol C Tables 4.2.6.8 and 6.1.1.4'

_computing_data_collection       
;

Collect (Nonius B.V., 1998)
;
_computing_cell_refinement       'Collect (Nonius B.V., 1998)'
_computing_data_reduction        'Denzo-SMN (Otwinowski & Minor, 1997)'
_computing_structure_solution    'SHELXL-2014/7 (Sheldrick, 2014)'
_computing_structure_refinement  'SHELXL-2014/7 (Sheldrick, 2014)'
_computing_molecular_graphics    'XP (Sheldrick, 2014)'
_computing_publication_material  'SHELXL-2014/7 (Sheldrick, 2014)'

loop_
_atom_site_type_symbol
_atom_site_label
_atom_site_fract_x
_atom_site_fract_y
_atom_site_fract_z
_atom_site_U_iso_or_equiv
_atom_site_adp_type
_atom_site_calc_flag
_atom_site_refinement_flags_adp
_atom_site_refinement_flags_occupancy
_atom_site_refinement_flags_posn
_atom_site_occupancy
_atom_site_disorder_assembly
_atom_site_disorder_group
P P1 0.64175(8) 0.09022(8) 0.29514(6) 0.0328(2) Uani d . . . 1.0 . .
C C1 0.4923(3) 0.0180(3) 0.3216(2) 0.0366(8) Uani d . . . 1.0 . .
H H1A 0.4958 -0.0421 0.3564 0.044 Uiso calc U . R 1.0 . .
H H1B 0.4728 0.0802 0.3555 0.044 Uiso calc U . R 1.0 . .
C C2 0.3918(3) -0.0457(3) 0.2385(2) 0.0368(8) Uani d . . . 1.0 . .
H H2A 0.4027 0.0105 0.1989 0.044 Uiso calc U . R 1.0 . .
H H2B 0.3114 -0.0609 0.2524 0.044 Uiso calc U . R 1.0 . .
C C11 0.6212(3) 0.2137(3) 0.2488(2) 0.0336(7) Uani d . . . 1.0 . .
C C12 0.6131(3) 0.2069(3) 0.1610(2) 0.0373(8) Uani d . . . 1.0 . .
C C13 0.6015(3) 0.2998(3) 0.1246(2) 0.0451(9) Uani d . . . 1.0 . .
H H13 0.5954 0.2929 0.0649 0.054 Uiso calc U . R 1.0 . .
C C14 0.5987(3) 0.4026(3) 0.1720(3) 0.0463(9) Uani d . . . 1.0 . .
C C15 0.6064(3) 0.4088(3) 0.2583(3) 0.0456(9) Uani d . . . 1.0 . .
H H15 0.6047 0.4786 0.2921 0.055 Uiso calc U . R 1.0 . .
C C16 0.6168(3) 0.3171(3) 0.2980(2) 0.0385(8) Uani d . . . 1.0 . .
C C17 0.6162(4) 0.0993(3) 0.1028(2) 0.0472(9) Uani d . . . 1.0 . .
H H17A 0.6093 0.112 0.0443 0.071 Uiso calc U . R 1.0 . .
H H17B 0.5479 0.0253 0.1043 0.071 Uiso calc U . R 1.0 . .
H H17C 0.6935 0.0909 0.1222 0.071 Uiso calc U . R 1.0 . .
C C18 0.5872(4) 0.5044(4) 0.1316(3) 0.0672(13) Uani d . . . 1.0 . .
H H18A 0.5055 0.5043 0.1295 0.101 Uiso calc U . R 1.0 . .
H H18B 0.5999 0.4926 0.0734 0.101 Uiso calc U . R 1.0 . .
H H18C 0.6489 0.5823 0.1655 0.101 Uiso calc U . R 1.0 . .
C C19 0.6216(4) 0.3362(3) 0.3923(2) 0.0460(9) Uani d . . . 1.0 . .
H H19A 0.7048 0.3548 0.424 0.069 Uiso calc U . R 1.0 . .
H H19B 0.565 0.2623 0.4047 0.069 Uiso calc U . R 1.0 . .
H H19C 0.5981 0.4039 0.4096 0.069 Uiso calc U . R 1.0 . .
C C21 0.7695(3) 0.1709(3) 0.3900(2) 0.0352(8) Uani d . . . 1.0 . .
C C22 0.8806(3) 0.2420(3) 0.3710(2) 0.0403(8) Uani d . . . 1.0 . .
C C23 0.9812(3) 0.3106(3) 0.4373(3) 0.0462(9) Uani d . . . 1.0 . .
H H23 1.0548 0.3594 0.4239 0.055 Uiso calc U . R 1.0 . .
C C24 0.9791(3) 0.3111(3) 0.5222(3) 0.0481(10) Uani d . . . 1.0 . .
C C25 0.8726(3) 0.2356(3) 0.5395(2) 0.0435(9) Uani d . . . 1.0 . .
H H25 0.8705 0.2314 0.5972 0.052 Uiso calc U . R 1.0 . .
C C26 0.7680(3) 0.1652(3) 0.4758(2) 0.0384(8) Uani d . . . 1.0 . .
C C27 0.8960(3) 0.2471(4) 0.2807(2) 0.0546(11) Uani d . . . 1.0 . .
H H27A 0.8552 0.2965 0.2573 0.082 Uiso calc U . R 1.0 . .
H H27B 0.8595 0.1647 0.2451 0.082 Uiso calc U . R 1.0 . .
H H27C 0.9832 0.2833 0.2812 0.082 Uiso calc U . R 1.0 . .
C C28 1.0888(4) 0.3917(4) 0.5927(3) 0.0685(13) Uani d . . . 1.0 . .
H H28A 1.1037 0.4769 0.5931 0.103 Uiso calc U . R 1.0 . .
H H28B 1.1606 0.3764 0.5831 0.103 Uiso calc U . R 1.0 . .
H H28C 1.0733 0.374 0.6478 0.103 Uiso calc U . R 1.0 . .
C C29 0.6585(3) 0.0894(4) 0.5052(2) 0.0550(11) Uani d . . . 1.0 . .
H H29A 0.6795 0.1002 0.5675 0.082 Uiso calc U . R 1.0 . .
H H29B 0.6335 0.0037 0.4785 0.082 Uiso calc U . R 1.0 . .
H H29C 0.5911 0.1149 0.4888 0.082 Uiso calc U . R 1.0 . .
B B1 0.3889(3) -0.1739(3) 0.1887(2) 0.0337(8) Uani d . . . 1.0 . .
H H1 0.479(3) -0.159(3) 0.1640(18) 0.023(7) Uiso d . . . 1.0 . .
C C31 0.2785(3) -0.2446(3) 0.1027(2) 0.0356(8) Uani d . . . 1.0 . .
F F32 0.1905(2) -0.0976(2) 0.10161(17) 0.0678(7) Uani d . . . 1.0 . .
C C32 0.1908(3) -0.2058(3) 0.0664(2) 0.0452(9) Uani d . . . 1.0 . .
F F33 0.0166(2) -0.2267(3) -0.03543(19) 0.0892(9) Uani d . . . 1.0 . .
C C33 0.0993(4) -0.2704(4) -0.0048(3) 0.0546(11) Uani d . . . 1.0 . .
F F34 0.0024(2) -0.4459(2) -0.11526(16) 0.0794(8) Uani d . . . 1.0 . .
C C34 0.0909(4) -0.3813(4) -0.0452(3) 0.0563(11) Uani d . . . 1.0 . .
F F35 0.1662(2) -0.5353(2) -0.05053(17) 0.0807(8) Uani d . . . 1.0 . .
C C35 0.1739(4) -0.4261(4) -0.0126(3) 0.0526(10) Uani d . . . 1.0 . .
F F36 0.3462(2) -0.4050(2) 0.08614(15) 0.0636(7) Uani d . . . 1.0 . .
C C36 0.2642(3) -0.3573(3) 0.0589(2) 0.0429(9) Uani d . . . 1.0 . .
C C41 0.3798(3) -0.2646(3) 0.2566(2) 0.0382(8) Uani d . . . 1.0 . .
F F42 0.1678(2) -0.3175(2) 0.24255(15) 0.0592(6) Uani d . . . 1.0 . .
C C42 0.2721(4) -0.3281(3) 0.2781(2) 0.0459(9) Uani d . . . 1.0 . .
F F43 0.1529(3) -0.4665(2) 0.35047(18) 0.0862(9) Uani d . . . 1.0 . .
C C43 0.2613(5) -0.4045(3) 0.3345(3) 0.0598(12) Uani d . . . 1.0 . .
F F44 0.3569(3) -0.4909(2) 0.43009(16) 0.0931(10) Uani d . . . 1.0 . .
C C44 0.3638(5) -0.4169(4) 0.3747(3) 0.0630(13) Uani d . . . 1.0 . .
F F45 0.5770(3) -0.3637(2) 0.39720(16) 0.0817(9) Uani d . . . 1.0 . .
C C45 0.4743(5) -0.3537(4) 0.3582(2) 0.0556(11) Uani d . . . 1.0 . .
F F46 0.59220(19) -0.2223(2) 0.28507(15) 0.0569(6) Uani d . . . 1.0 . .
C C46 0.4783(3) -0.2813(3) 0.2995(2) 0.0445(9) Uani d . . . 1.0 . .
Li Li1 0.6502(5) -0.0984(6) 0.2110(4) 0.0449(14) Uani d . . . 1.0 . .
N N1 0.7908(3) -0.1340(3) 0.1821(2) 0.0465(8) Uani d . . . 1.0 . .
C C51 0.7896(3) -0.1652(4) 0.0908(3) 0.0504(10) Uani d . . . 1.0 . .
H H51 0.8181 -0.2331 0.0815 0.061 Uiso calc U . R 1.0 . .
C C52 0.8746(4) -0.0576(4) 0.0647(3) 0.0700(13) Uani d . . . 1.0 . .
H H52A 0.853 0.0122 0.0793 0.105 Uiso calc U . R 1.0 . .
H H52B 0.8675 -0.0768 0.0029 0.105 Uiso calc U . R 1.0 . .
H H52C 0.9589 -0.038 0.0948 0.105 Uiso calc U . R 1.0 . .
C C53 0.6597(4) -0.2078(4) 0.0394(3) 0.0572(11) Uani d . . . 1.0 . .
H H53A 0.606 -0.2738 0.061 0.086 Uiso calc U . R 1.0 . .
H H53B 0.656 -0.2368 -0.0208 0.086 Uiso calc U . R 1.0 . .
H H53C 0.633 -0.1401 0.0448 0.086 Uiso calc U . R 1.0 . .
C C54 0.8787(4) -0.1337(4) 0.2399(3) 0.0596(11) Uani d . . . 1.0 . .
C C55 0.8776(4) -0.0979(5) 0.3318(3) 0.0692(13) Uani d . . . 1.0 . .
H H55A 0.8274 -0.0502 0.3364 0.104 Uiso calc U . R 1.0 . .
H H55B 0.9613 -0.0491 0.3648 0.104 Uiso calc U . R 1.0 . .
H H55C 0.8433 -0.171 0.3542 0.104 Uiso calc U . R 1.0 . .
C C56 0.9676(4) -0.1901(5) 0.2235(3) 0.0743(14) Uani d . . . 1.0 . .
H H56A 0.9277 -0.2784 0.216 0.111 Uiso calc U . R 1.0 . .
H H56B 1.0384 -0.1582 0.2722 0.111 Uiso calc U . R 1.0 . .
H H56C 0.9947 -0.1706 0.1717 0.111 Uiso calc U . R 1.0 . .
C C61 0.2264(11) 0.1553(12) 0.4205(7) 0.123(4) Uani d U P D 0.758(9) A 1
H H61A 0.1886 0.0759 0.4344 0.185 Uiso calc U P R 0.758(9) A 1
H H61B 0.3148 0.1886 0.4443 0.185 Uiso calc U P R 0.758(9) A 1
H H61C 0.1918 0.2105 0.445 0.185 Uiso calc U P R 0.758(9) A 1
C C62 0.2022(9) 0.1416(9) 0.3262(6) 0.109(3) Uani d U P D 0.758(9) A 1
H H62A 0.2349 0.0827 0.3031 0.131 Uiso calc U P R 0.758(9) A 1
H H62B 0.1125 0.1045 0.3039 0.131 Uiso calc U P R 0.758(9) A 1
C C63 0.2504(9) 0.2492(8) 0.2911(6) 0.097(3) Uani d U P D 0.758(9) A 1
H H63A 0.3406 0.2842 0.3099 0.117 Uiso calc U P R 0.758(9) A 1
H H63B 0.221 0.3102 0.3154 0.117 Uiso calc U P R 0.758(9) A 1
C C64 0.2167(11) 0.2279(11) 0.1970(6) 0.104(4) Uani d U P D 0.758(9) A 1
H H64A 0.2561 0.1768 0.1719 0.125 Uiso calc U P R 0.758(9) A 1
H H64B 0.1271 0.1838 0.1767 0.125 Uiso calc U P R 0.758(9) A 1
C C65 0.2550(6) 0.3428(7) 0.1687(5) 0.089(3) Uani d U P D 0.758(9) A 1
H H65A 0.2317 0.3266 0.1062 0.134 Uiso calc U P R 0.758(9) A 1
H H65B 0.2149 0.3929 0.1929 0.134 Uiso calc U P R 0.758(9) A 1
H H65C 0.3438 0.3859 0.188 0.134 Uiso calc U P R 0.758(9) A 1
C C61A 0.196(2) 0.124(2) 0.4647(16) 0.092(9) Uani d U P D 0.242(9) A 2
H H61D 0.2495 0.1226 0.5167 0.139 Uiso calc U P R 0.242(9) A 2
H H61E 0.1399 0.1602 0.4803 0.139 Uiso calc U P R 0.242(9) A 2
H H61F 0.1489 0.0402 0.432 0.139 Uiso calc U P R 0.242(9) A 2
C C62A 0.270(3) 0.195(4) 0.4126(19) 0.123(13) Uani d U P D 0.242(9) A 2
H H62C 0.3284 0.158 0.3993 0.147 Uiso calc U P R 0.242(9) A 2
H H62D 0.3193 0.2776 0.4475 0.147 Uiso calc U P R 0.242(9) A 2
C C63A 0.203(3) 0.205(3) 0.3312(16) 0.098(7) Uani d U P D 0.242(9) A 2
H H63C 0.1235 0.1356 0.3103 0.117 Uiso calc U P R 0.242(9) A 2
H H63D 0.1885 0.2811 0.339 0.117 Uiso calc U P R 0.242(9) A 2
C C64A 0.282(3) 0.207(3) 0.2700(17) 0.111(8) Uani d U P D 0.242(9) A 2
H H64C 0.2751 0.1226 0.2507 0.133 Uiso calc U P R 0.242(9) A 2
H H64D 0.368 0.2556 0.3008 0.133 Uiso calc U P R 0.242(9) A 2
C C65A 0.256(4) 0.255(4) 0.193(2) 0.117(13) Uani d U P D 0.242(9) A 2
H H65D 0.3133 0.2516 0.1574 0.175 Uiso calc U P R 0.242(9) A 2
H H65E 0.1722 0.2058 0.1607 0.175 Uiso calc U P R 0.242(9) A 2
H H65F 0.2654 0.3392 0.211 0.175 Uiso calc U P R 0.242(9) A 2

loop_
_atom_site_aniso_label
_atom_site_aniso_U_11
_atom_site_aniso_U_22
_atom_site_aniso_U_33
_atom_site_aniso_U_12
_atom_site_aniso_U_13
_atom_site_aniso_U_23
P1 0.0305(4) 0.0327(5) 0.0332(5) 0.0094(4) 0.0101(4) 0.0061(4)
C1 0.0333(17) 0.0366(19) 0.039(2) 0.0113(14) 0.0137(15) 0.0067(15)
C2 0.0274(17) 0.0383(19) 0.040(2) 0.0073(14) 0.0104(15) 0.0065(15)
C11 0.0283(16) 0.0338(18) 0.0337(18) 0.0073(14) 0.0058(14) 0.0061(15)
C12 0.0320(18) 0.041(2) 0.0344(19) 0.0095(15) 0.0081(15) 0.0072(16)
C13 0.042(2) 0.051(2) 0.038(2) 0.0120(17) 0.0072(16) 0.0130(18)
C14 0.043(2) 0.045(2) 0.053(2) 0.0165(17) 0.0116(18) 0.0208(19)
C15 0.043(2) 0.041(2) 0.052(2) 0.0177(17) 0.0096(18) 0.0059(18)
C16 0.0340(18) 0.042(2) 0.0371(19) 0.0125(15) 0.0077(15) 0.0067(16)
C17 0.054(2) 0.050(2) 0.032(2) 0.0151(18) 0.0132(17) 0.0048(17)
C18 0.073(3) 0.062(3) 0.073(3) 0.030(2) 0.016(2) 0.031(2)
C19 0.057(2) 0.040(2) 0.039(2) 0.0184(18) 0.0129(18) 0.0009(16)
C21 0.0294(17) 0.0320(18) 0.042(2) 0.0098(14) 0.0079(15) 0.0090(15)
C22 0.0333(18) 0.041(2) 0.046(2) 0.0111(15) 0.0096(16) 0.0158(17)
C23 0.0327(19) 0.044(2) 0.057(2) 0.0065(16) 0.0112(17) 0.0176(18)
C24 0.040(2) 0.046(2) 0.048(2) 0.0096(17) -0.0002(17) 0.0133(18)
C25 0.044(2) 0.047(2) 0.036(2) 0.0156(17) 0.0064(16) 0.0096(17)
C26 0.0366(18) 0.0406(19) 0.0366(19) 0.0121(15) 0.0110(15) 0.0098(16)
C27 0.035(2) 0.073(3) 0.047(2) 0.0061(19) 0.0176(17) 0.018(2)
C28 0.051(3) 0.069(3) 0.057(3) 0.000(2) -0.011(2) 0.015(2)
C29 0.048(2) 0.070(3) 0.040(2) 0.009(2) 0.0140(18) 0.021(2)
B1 0.0302(19) 0.032(2) 0.035(2) 0.0081(16) 0.0101(16) 0.0061(17)
C31 0.0321(17) 0.0376(19) 0.0340(19) 0.0076(14) 0.0117(15) 0.0096(15)
F32 0.0641(15) 0.0515(14) 0.0789(18) 0.0289(12) -0.0120(13) 0.0027(13)
C32 0.042(2) 0.039(2) 0.050(2) 0.0110(16) 0.0069(17) 0.0110(18)
F33 0.0723(18) 0.0792(19) 0.096(2) 0.0305(15) -0.0314(16) 0.0121(16)
C33 0.044(2) 0.053(3) 0.055(3) 0.0120(19) -0.0035(19) 0.013(2)
F34 0.0633(16) 0.0788(18) 0.0548(16) 0.0007(13) -0.0163(12) -0.0055(13)
C34 0.043(2) 0.061(3) 0.040(2) 0.001(2) -0.0037(18) 0.004(2)
F35 0.0807(18) 0.0644(17) 0.0722(18) 0.0242(14) -0.0027(14) -0.0282(14)
C35 0.051(2) 0.046(2) 0.046(2) 0.0081(18) 0.0107(19) -0.0073(19)
F36 0.0637(15) 0.0606(15) 0.0649(16) 0.0365(12) 0.0022(12) -0.0102(12)
C36 0.042(2) 0.046(2) 0.039(2) 0.0161(17) 0.0112(16) 0.0029(17)
C41 0.045(2) 0.0305(18) 0.0347(19) 0.0108(15) 0.0102(16) 0.0021(15)
F42 0.0450(13) 0.0578(14) 0.0686(16) 0.0080(11) 0.0270(12) 0.0109(12)
C42 0.056(2) 0.037(2) 0.040(2) 0.0129(17) 0.0182(18) 0.0029(17)
F43 0.113(2) 0.0555(15) 0.087(2) 0.0094(15) 0.0670(18) 0.0220(14)
C43 0.088(3) 0.033(2) 0.054(3) 0.010(2) 0.041(3) 0.0074(19)
F44 0.191(3) 0.0516(15) 0.0443(15) 0.0477(18) 0.0399(18) 0.0215(12)
C44 0.124(4) 0.035(2) 0.031(2) 0.030(3) 0.026(2) 0.0066(17)
F45 0.125(2) 0.0801(19) 0.0514(15) 0.0637(18) -0.0037(15) 0.0123(14)
C45 0.092(3) 0.044(2) 0.033(2) 0.035(2) 0.005(2) 0.0040(18)
F46 0.0474(13) 0.0624(14) 0.0612(15) 0.0237(11) 0.0041(11) 0.0174(12)
C46 0.054(2) 0.038(2) 0.040(2) 0.0166(17) 0.0118(18) 0.0056(17)
Li1 0.044(3) 0.047(4) 0.045(4) 0.020(3) 0.014(3) 0.004(3)
N1 0.0403(17) 0.058(2) 0.0446(18) 0.0219(15) 0.0128(14) 0.0103(15)
C51 0.049(2) 0.057(2) 0.051(2) 0.0267(19) 0.0173(19) 0.0081(19)
C52 0.067(3) 0.077(3) 0.062(3) 0.017(2) 0.028(2) 0.021(3)
C53 0.056(2) 0.065(3) 0.050(2) 0.025(2) 0.014(2) 0.005(2)
C54 0.052(2) 0.080(3) 0.053(3) 0.036(2) 0.009(2) 0.011(2)
C55 0.056(3) 0.097(4) 0.052(3) 0.035(3) 0.003(2) 0.009(3)
C56 0.065(3) 0.107(4) 0.074(3) 0.056(3) 0.019(3) 0.029(3)
C61 0.106(7) 0.124(8) 0.117(8) 0.021(6) 0.002(6) 0.049(6)
C62 0.110(5) 0.104(6) 0.114(6) 0.054(4) 0.018(4) 0.007(4)
C63 0.087(5) 0.097(5) 0.099(5) 0.039(4) 0.017(4) -0.006(4)
C64 0.093(6) 0.111(6) 0.086(5) 0.029(5) 0.011(4) -0.008(4)
C65 0.062(4) 0.095(6) 0.092(5) 0.027(4) 0.007(4) -0.016(4)
C61A 0.099(13) 0.087(13) 0.084(13) 0.034(10) 0.011(10) 0.011(10)
C62A 0.124(14) 0.121(14) 0.123(14) 0.048(8) 0.024(7) 0.028(7)
C63A 0.100(9) 0.093(9) 0.099(9) 0.038(6) 0.016(6) 0.026(7)
C64A 0.110(9) 0.108(9) 0.119(10) 0.052(6) 0.031(7) 0.008(6)
C65A 0.108(17) 0.127(17) 0.086(15) 0.016(12) 0.028(11) 0.015(12)

_geom_special_details            
;

All esds (except the esd in the dihedral angle between two l.s. planes)
are estimated using the full covariance matrix.  The cell esds are taken
into account individually in the estimation of esds in distances, angles
and torsion angles; correlations between esds in cell parameters are only
used when they are defined by crystal symmetry.  An approximate (isotropic)
treatment of cell esds is used for estimating esds involving l.s. planes.
;

loop_
_geom_bond_atom_site_label_1
_geom_bond_atom_site_label_2
_geom_bond_site_symmetry_2
_geom_bond_distance
_geom_bond_publ_flag
P1 C11 . 1.840(3) ?
P1 C1 . 1.848(3) ?
P1 C21 . 1.850(3) ?
P1 Li1 . 2.537(6) ?
C1 C2 . 1.547(5) ?
C1 H1A . 0.99 ?
C1 H1B . 0.99 ?
C2 B1 . 1.632(5) ?
C2 H2A . 0.99 ?
C2 H2B . 0.99 ?
C11 C12 . 1.403(5) ?
C11 C16 . 1.410(5) ?
C12 C13 . 1.381(5) ?
C12 C17 . 1.514(5) ?
C13 C14 . 1.384(5) ?
C13 H13 . 0.95 ?
C14 C15 . 1.379(5) ?
C14 C18 . 1.513(5) ?
C15 C16 . 1.391(5) ?
C15 H15 . 0.95 ?
C16 C19 . 1.506(5) ?
C17 H17A . 0.98 ?
C17 H17B . 0.98 ?
C17 H17C . 0.98 ?
C18 H18A . 0.98 ?
C18 H18B . 0.98 ?
C18 H18C . 0.98 ?
C19 H19A . 0.98 ?
C19 H19B . 0.98 ?
C19 H19C . 0.98 ?
C21 C26 . 1.408(5) ?
C21 C22 . 1.417(4) ?
C22 C23 . 1.387(5) ?
C22 C27 . 1.515(5) ?
C23 C24 . 1.383(5) ?
C23 H23 . 0.95 ?
C24 C25 . 1.379(5) ?
C24 C28 . 1.510(5) ?
C25 C26 . 1.393(5) ?
C25 H25 . 0.95 ?
C26 C29 . 1.505(5) ?
C27 H27A . 0.98 ?
C27 H27B . 0.98 ?
C27 H27C . 0.98 ?
C28 H28A . 0.98 ?
C28 H28B . 0.98 ?
C28 H28C . 0.98 ?
C29 H29A . 0.98 ?
C29 H29B . 0.98 ?
C29 H29C . 0.98 ?
B1 C31 . 1.642(5) ?
B1 C41 . 1.651(5) ?
B1 H1 . 1.18(3) ?
C31 C36 . 1.384(5) ?
C31 C32 . 1.386(5) ?
F32 C32 . 1.356(4) ?
C32 C33 . 1.370(5) ?
F33 C33 . 1.348(4) ?
C33 C34 . 1.370(6) ?
F34 C34 . 1.342(4) ?
C34 C35 . 1.370(6) ?
F35 C35 . 1.341(4) ?
C35 C36 . 1.376(5) ?
F36 C36 . 1.359(4) ?
C41 C46 . 1.372(5) ?
C41 C42 . 1.378(5) ?
F42 C42 . 1.354(4) ?
C42 C43 . 1.379(5) ?
F43 C43 . 1.340(5) ?
C43 C44 . 1.370(6) ?
F44 C44 . 1.348(4) ?
C44 C45 . 1.367(6) ?
F45 C45 . 1.350(5) ?
C45 C46 . 1.378(5) ?
F46 C46 . 1.376(4) ?
F46 Li1 . 2.051(7) ?
Li1 N1 . 2.002(7) ?
Li1 H1 . 1.90(3) ?
N1 C54 . 1.297(5) ?
N1 C51 . 1.475(5) ?
C51 C52 . 1.502(6) ?
C51 C53 . 1.513(5) ?
C51 H51 . 1.0 ?
C52 H52A . 0.98 ?
C52 H52B . 0.98 ?
C52 H52C . 0.98 ?
C53 H53A . 0.98 ?
C53 H53B . 0.98 ?
C53 H53C . 0.98 ?
C54 C55 . 1.499(6) ?
C54 C56 . 1.502(6) ?
C55 H55A . 0.98 ?
C55 H55B . 0.98 ?
C55 H55C . 0.98 ?
C56 H56A . 0.98 ?
C56 H56B . 0.98 ?
C56 H56C . 0.98 ?
C61 C62 . 1.486(10) ?
C61 H61A . 0.98 ?
C61 H61B . 0.98 ?
C61 H61C . 0.98 ?
C62 C63 . 1.459(9) ?
C62 H62A . 0.99 ?
C62 H62B . 0.99 ?
C63 C64 . 1.476(10) ?
C63 H63A . 0.99 ?
C63 H63B . 0.99 ?
C64 C65 . 1.464(11) ?
C64 H64A . 0.99 ?
C64 H64B . 0.99 ?
C65 H65A . 0.98 ?
C65 H65B . 0.98 ?
C65 H65C . 0.98 ?
C61A C62A . 1.469(16) ?
C61A H61D . 0.98 ?
C61A H61E . 0.98 ?
C61A H61F . 0.98 ?
C62A C63A . 1.483(15) ?
C62A H62C . 0.99 ?
C62A H62D . 0.99 ?
C63A C64A . 1.482(15) ?
C63A H63C . 0.99 ?
C63A H63D . 0.99 ?
C64A C65A . 1.485(16) ?
C64A H64C . 0.99 ?
C64A H64D . 0.99 ?
C65A H65D . 0.98 ?
C65A H65E . 0.98 ?
C65A H65F . 0.98 ?

loop_
_geom_angle_atom_site_label_1
_geom_angle_atom_site_label_2
_geom_angle_atom_site_label_3
_geom_angle_site_symmetry_1
_geom_angle_site_symmetry_3
_geom_angle
_geom_angle_publ_flag
C11 P1 C1 . . 101.44(15) ?
C11 P1 C21 . . 103.53(15) ?
C1 P1 C21 . . 113.63(16) ?
C11 P1 Li1 . . 124.85(18) ?
C1 P1 Li1 . . 98.18(18) ?
C21 P1 Li1 . . 114.54(18) ?
C2 C1 P1 . . 109.7(2) ?
C2 C1 H1A . . 109.7 ?
P1 C1 H1A . . 109.7 ?
C2 C1 H1B . . 109.7 ?
P1 C1 H1B . . 109.7 ?
H1A C1 H1B . . 108.2 ?
C1 C2 B1 . . 115.7(3) ?
C1 C2 H2A . . 108.3 ?
B1 C2 H2A . . 108.3 ?
C1 C2 H2B . . 108.3 ?
B1 C2 H2B . . 108.3 ?
H2A C2 H2B . . 107.4 ?
C12 C11 C16 . . 118.2(3) ?
C12 C11 P1 . . 118.7(3) ?
C16 C11 P1 . . 123.0(3) ?
C13 C12 C11 . . 120.3(3) ?
C13 C12 C17 . . 117.6(3) ?
C11 C12 C17 . . 122.2(3) ?
C12 C13 C14 . . 122.3(4) ?
C12 C13 H13 . . 118.9 ?
C14 C13 H13 . . 118.9 ?
C15 C14 C13 . . 117.2(3) ?
C15 C14 C18 . . 121.0(4) ?
C13 C14 C18 . . 121.8(4) ?
C14 C15 C16 . . 122.8(4) ?
C14 C15 H15 . . 118.6 ?
C16 C15 H15 . . 118.6 ?
C15 C16 C11 . . 119.2(3) ?
C15 C16 C19 . . 116.4(3) ?
C11 C16 C19 . . 124.4(3) ?
C12 C17 H17A . . 109.5 ?
C12 C17 H17B . . 109.5 ?
H17A C17 H17B . . 109.5 ?
C12 C17 H17C . . 109.5 ?
H17A C17 H17C . . 109.5 ?
H17B C17 H17C . . 109.5 ?
C14 C18 H18A . . 109.5 ?
C14 C18 H18B . . 109.5 ?
H18A C18 H18B . . 109.5 ?
C14 C18 H18C . . 109.5 ?
H18A C18 H18C . . 109.5 ?
H18B C18 H18C . . 109.5 ?
C16 C19 H19A . . 109.5 ?
C16 C19 H19B . . 109.5 ?
H19A C19 H19B . . 109.5 ?
C16 C19 H19C . . 109.5 ?
H19A C19 H19C . . 109.5 ?
H19B C19 H19C . . 109.5 ?
C26 C21 C22 . . 118.4(3) ?
C26 C21 P1 . . 127.3(2) ?
C22 C21 P1 . . 114.2(3) ?
C23 C22 C21 . . 119.3(3) ?
C23 C22 C27 . . 117.5(3) ?
C21 C22 C27 . . 123.2(3) ?
C24 C23 C22 . . 122.8(3) ?
C24 C23 H23 . . 118.6 ?
C22 C23 H23 . . 118.6 ?
C25 C24 C23 . . 117.2(3) ?
C25 C24 C28 . . 121.7(4) ?
C23 C24 C28 . . 121.1(4) ?
C24 C25 C26 . . 122.8(3) ?
C24 C25 H25 . . 118.6 ?
C26 C25 H25 . . 118.6 ?
C25 C26 C21 . . 119.3(3) ?
C25 C26 C29 . . 116.3(3) ?
C21 C26 C29 . . 124.4(3) ?
C22 C27 H27A . . 109.5 ?
C22 C27 H27B . . 109.5 ?
H27A C27 H27B . . 109.5 ?
C22 C27 H27C . . 109.5 ?
H27A C27 H27C . . 109.5 ?
H27B C27 H27C . . 109.5 ?
C24 C28 H28A . . 109.5 ?
C24 C28 H28B . . 109.5 ?
H28A C28 H28B . . 109.5 ?
C24 C28 H28C . . 109.5 ?
H28A C28 H28C . . 109.5 ?
H28B C28 H28C . . 109.5 ?
C26 C29 H29A . . 109.5 ?
C26 C29 H29B . . 109.5 ?
H29A C29 H29B . . 109.5 ?
C26 C29 H29C . . 109.5 ?
H29A C29 H29C . . 109.5 ?
H29B C29 H29C . . 109.5 ?
C2 B1 C31 . . 115.8(3) ?
C2 B1 C41 . . 108.3(3) ?
C31 B1 C41 . . 109.1(3) ?
C2 B1 H1 . . 110.8(14) ?
C31 B1 H1 . . 104.1(14) ?
C41 B1 H1 . . 108.5(14) ?
C36 C31 C32 . . 112.5(3) ?
C36 C31 B1 . . 120.0(3) ?
C32 C31 B1 . . 127.4(3) ?
F32 C32 C33 . . 114.9(3) ?
F32 C32 C31 . . 120.4(3) ?
C33 C32 C31 . . 124.7(4) ?
F33 C33 C34 . . 119.4(4) ?
F33 C33 C32 . . 120.9(4) ?
C34 C33 C32 . . 119.7(4) ?
F34 C34 C33 . . 120.8(4) ?
F34 C34 C35 . . 120.3(4) ?
C33 C34 C35 . . 119.0(3) ?
F35 C35 C34 . . 119.9(4) ?
F35 C35 C36 . . 121.2(4) ?
C34 C35 C36 . . 118.9(4) ?
F36 C36 C35 . . 115.9(3) ?
F36 C36 C31 . . 118.8(3) ?
C35 C36 C31 . . 125.3(4) ?
C46 C41 C42 . . 113.2(3) ?
C46 C41 B1 . . 123.9(3) ?
C42 C41 B1 . . 122.9(3) ?
F42 C42 C41 . . 119.8(3) ?
F42 C42 C43 . . 115.9(4) ?
C41 C42 C43 . . 124.4(4) ?
F43 C43 C44 . . 119.7(4) ?
F43 C43 C42 . . 121.3(5) ?
C44 C43 C42 . . 119.0(4) ?
F44 C44 C45 . . 119.6(5) ?
F44 C44 C43 . . 120.8(5) ?
C45 C44 C43 . . 119.7(4) ?
F45 C45 C44 . . 121.0(4) ?
F45 C45 C46 . . 120.6(4) ?
C44 C45 C46 . . 118.4(4) ?
C46 F46 Li1 . . 131.1(3) ?
C41 C46 F46 . . 119.5(3) ?
C41 C46 C45 . . 125.3(4) ?
F46 C46 C45 . . 115.2(4) ?
N1 Li1 F46 . . 99.9(3) ?
N1 Li1 P1 . . 131.5(3) ?
F46 Li1 P1 . . 102.3(3) ?
N1 Li1 H1 . . 136.0(9) ?
F46 Li1 H1 . . 81.3(9) ?
P1 Li1 H1 . . 89.9(9) ?
C54 N1 C51 . . 120.1(3) ?
C54 N1 Li1 . . 122.5(3) ?
C51 N1 Li1 . . 117.4(3) ?
N1 C51 C52 . . 110.1(3) ?
N1 C51 C53 . . 108.5(3) ?
C52 C51 C53 . . 111.8(4) ?
N1 C51 H51 . . 108.8 ?
C52 C51 H51 . . 108.8 ?
C53 C51 H51 . . 108.8 ?
C51 C52 H52A . . 109.5 ?
C51 C52 H52B . . 109.5 ?
H52A C52 H52B . . 109.5 ?
C51 C52 H52C . . 109.5 ?
H52A C52 H52C . . 109.5 ?
H52B C52 H52C . . 109.5 ?
C51 C53 H53A . . 109.5 ?
C51 C53 H53B . . 109.5 ?
H53A C53 H53B . . 109.5 ?
C51 C53 H53C . . 109.5 ?
H53A C53 H53C . . 109.5 ?
H53B C53 H53C . . 109.5 ?
N1 C54 C55 . . 118.0(4) ?
N1 C54 C56 . . 125.0(4) ?
C55 C54 C56 . . 115.8(4) ?
C54 C55 H55A . . 109.5 ?
C54 C55 H55B . . 109.5 ?
H55A C55 H55B . . 109.5 ?
C54 C55 H55C . . 109.5 ?
H55A C55 H55C . . 109.5 ?
H55B C55 H55C . . 109.5 ?
C54 C56 H56A . . 109.5 ?
C54 C56 H56B . . 109.5 ?
H56A C56 H56B . . 109.5 ?
C54 C56 H56C . . 109.5 ?
H56A C56 H56C . . 109.5 ?
H56B C56 H56C . . 109.5 ?
C62 C61 H61A . . 109.5 ?
C62 C61 H61B . . 109.5 ?
H61A C61 H61B . . 109.5 ?
C62 C61 H61C . . 109.5 ?
H61A C61 H61C . . 109.5 ?
H61B C61 H61C . . 109.5 ?
C63 C62 C61 . . 118.8(9) ?
C63 C62 H62A . . 107.6 ?
C61 C62 H62A . . 107.6 ?
C63 C62 H62B . . 107.6 ?
C61 C62 H62B . . 107.6 ?
H62A C62 H62B . . 107.0 ?
C62 C63 C64 . . 115.0(8) ?
C62 C63 H63A . . 108.5 ?
C64 C63 H63A . . 108.5 ?
C62 C63 H63B . . 108.5 ?
C64 C63 H63B . . 108.5 ?
H63A C63 H63B . . 107.5 ?
C65 C64 C63 . . 110.9(9) ?
C65 C64 H64A . . 109.5 ?
C63 C64 H64A . . 109.5 ?
C65 C64 H64B . . 109.5 ?
C63 C64 H64B . . 109.5 ?
H64A C64 H64B . . 108.1 ?
C64 C65 H65A . . 109.5 ?
C64 C65 H65B . . 109.5 ?
H65A C65 H65B . . 109.5 ?
C64 C65 H65C . . 109.5 ?
H65A C65 H65C . . 109.5 ?
H65B C65 H65C . . 109.5 ?
C62A C61A H61D . . 109.5 ?
C62A C61A H61E . . 109.5 ?
H61D C61A H61E . . 109.5 ?
C62A C61A H61F . . 109.5 ?
H61D C61A H61F . . 109.5 ?
H61E C61A H61F . . 109.5 ?
C61A C62A C63A . . 116.(2) ?
C61A C62A H62C . . 108.2 ?
C63A C62A H62C . . 108.2 ?
C61A C62A H62D . . 108.2 ?
C63A C62A H62D . . 108.2 ?
H62C C62A H62D . . 107.3 ?
C64A C63A C62A . . 106.(2) ?
C64A C63A H63C . . 110.6 ?
C62A C63A H63C . . 110.6 ?
C64A C63A H63D . . 110.6 ?
C62A C63A H63D . . 110.6 ?
H63C C63A H63D . . 108.7 ?
C63A C64A C65A . . 116.(2) ?
C63A C64A H64C . . 108.2 ?
C65A C64A H64C . . 108.2 ?
C63A C64A H64D . . 108.2 ?
C65A C64A H64D . . 108.2 ?
H64C C64A H64D . . 107.4 ?
C64A C65A H65D . . 109.5 ?
C64A C65A H65E . . 109.5 ?
H65D C65A H65E . . 109.5 ?
C64A C65A H65F . . 109.4 ?
H65D C65A H65F . . 109.5 ?
H65E C65A H65F . . 109.5 ?

loop_
_geom_torsion_atom_site_label_1
_geom_torsion_atom_site_label_2
_geom_torsion_atom_site_label_3
_geom_torsion_atom_site_label_4
_geom_torsion_site_symmetry_1
_geom_torsion_site_symmetry_2
_geom_torsion_site_symmetry_3
_geom_torsion_site_symmetry_4
_geom_torsion
_geom_torsion_publ_flag
C11 P1 C1 C2 . . . . 69.1(3) ?
C21 P1 C1 C2 . . . . 179.5(2) ?
Li1 P1 C1 C2 . . . . -59.1(3) ?
P1 C1 C2 B1 . . . . 75.7(3) ?
C1 P1 C11 C12 . . . . -110.5(3) ?
C21 P1 C11 C12 . . . . 131.5(3) ?
Li1 P1 C11 C12 . . . . -2.0(3) ?
C1 P1 C11 C16 . . . . 71.3(3) ?
C21 P1 C11 C16 . . . . -46.6(3) ?
Li1 P1 C11 C16 . . . . 179.9(3) ?
C16 C11 C12 C13 . . . . 0.3(5) ?
P1 C11 C12 C13 . . . . -177.9(3) ?
C16 C11 C12 C17 . . . . -179.6(3) ?
P1 C11 C12 C17 . . . . 2.2(4) ?
C11 C12 C13 C14 . . . . 0.6(5) ?
C17 C12 C13 C14 . . . . -179.5(3) ?
C12 C13 C14 C15 . . . . -0.7(5) ?
C12 C13 C14 C18 . . . . 179.4(4) ?
C13 C14 C15 C16 . . . . 0.0(5) ?
C18 C14 C15 C16 . . . . 179.9(4) ?
C14 C15 C16 C11 . . . . 0.9(5) ?
C14 C15 C16 C19 . . . . -178.7(3) ?
C12 C11 C16 C15 . . . . -1.0(5) ?
P1 C11 C16 C15 . . . . 177.2(3) ?
C12 C11 C16 C19 . . . . 178.6(3) ?
P1 C11 C16 C19 . . . . -3.3(5) ?
C11 P1 C21 C26 . . . . 120.6(3) ?
C1 P1 C21 C26 . . . . 11.5(4) ?
Li1 P1 C21 C26 . . . . -100.2(3) ?
C11 P1 C21 C22 . . . . -61.7(3) ?
C1 P1 C21 C22 . . . . -170.8(2) ?
Li1 P1 C21 C22 . . . . 77.5(3) ?
C26 C21 C22 C23 . . . . -4.8(5) ?
P1 C21 C22 C23 . . . . 177.3(3) ?
C26 C21 C22 C27 . . . . 175.0(4) ?
P1 C21 C22 C27 . . . . -2.9(5) ?
C21 C22 C23 C24 . . . . 1.3(6) ?
C27 C22 C23 C24 . . . . -178.5(4) ?
C22 C23 C24 C25 . . . . 2.6(6) ?
C22 C23 C24 C28 . . . . -177.0(4) ?
C23 C24 C25 C26 . . . . -3.2(6) ?
C28 C24 C25 C26 . . . . 176.5(4) ?
C24 C25 C26 C21 . . . . -0.3(6) ?
C24 C25 C26 C29 . . . . -178.8(4) ?
C22 C21 C26 C25 . . . . 4.3(5) ?
P1 C21 C26 C25 . . . . -178.1(3) ?
C22 C21 C26 C29 . . . . -177.3(3) ?
P1 C21 C26 C29 . . . . 0.3(5) ?
C1 C2 B1 C31 . . . . 177.4(3) ?
C1 C2 B1 C41 . . . . 54.5(4) ?
C2 B1 C31 C36 . . . . -176.3(3) ?
C41 B1 C31 C36 . . . . -53.9(4) ?
C2 B1 C31 C32 . . . . 2.4(5) ?
C41 B1 C31 C32 . . . . 124.8(4) ?
C36 C31 C32 F32 . . . . 179.4(3) ?
B1 C31 C32 F32 . . . . 0.7(6) ?
C36 C31 C32 C33 . . . . 0.1(5) ?
B1 C31 C32 C33 . . . . -178.7(4) ?
F32 C32 C33 F33 . . . . -0.2(6) ?
C31 C32 C33 F33 . . . . 179.2(4) ?
F32 C32 C33 C34 . . . . -179.8(4) ?
C31 C32 C33 C34 . . . . -0.4(6) ?
F33 C33 C34 F34 . . . . 0.7(6) ?
C32 C33 C34 F34 . . . . -179.7(4) ?
F33 C33 C34 C35 . . . . -178.7(4) ?
C32 C33 C34 C35 . . . . 0.9(6) ?
F34 C34 C35 F35 . . . . -0.4(6) ?
C33 C34 C35 F35 . . . . 179.0(4) ?
F34 C34 C35 C36 . . . . 179.5(4) ?
C33 C34 C35 C36 . . . . -1.0(6) ?
F35 C35 C36 F36 . . . . 2.2(6) ?
C34 C35 C36 F36 . . . . -177.7(4) ?
F35 C35 C36 C31 . . . . -179.3(3) ?
C34 C35 C36 C31 . . . . 0.8(6) ?
C32 C31 C36 F36 . . . . 178.2(3) ?
B1 C31 C36 F36 . . . . -3.0(5) ?
C32 C31 C36 C35 . . . . -0.3(5) ?
B1 C31 C36 C35 . . . . 178.6(3) ?
C2 B1 C41 C46 . . . . -98.7(4) ?
C31 B1 C41 C46 . . . . 134.5(3) ?
C2 B1 C41 C42 . . . . 78.9(4) ?
C31 B1 C41 C42 . . . . -47.9(4) ?
C46 C41 C42 F42 . . . . 178.0(3) ?
B1 C41 C42 F42 . . . . 0.2(5) ?
C46 C41 C42 C43 . . . . -2.1(5) ?
B1 C41 C42 C43 . . . . -180.0(3) ?
F42 C42 C43 F43 . . . . 2.0(5) ?
C41 C42 C43 F43 . . . . -177.9(3) ?
F42 C42 C43 C44 . . . . -178.2(3) ?
C41 C42 C43 C44 . . . . 2.0(6) ?
F43 C43 C44 F44 . . . . 0.0(6) ?
C42 C43 C44 F44 . . . . -179.8(3) ?
F43 C43 C44 C45 . . . . 179.9(4) ?
C42 C43 C44 C45 . . . . 0.1(6) ?
F44 C44 C45 F45 . . . . -0.5(6) ?
C43 C44 C45 F45 . . . . 179.6(3) ?
F44 C44 C45 C46 . . . . 178.2(3) ?
C43 C44 C45 C46 . . . . -1.7(6) ?
C42 C41 C46 F46 . . . . -179.3(3) ?
B1 C41 C46 F46 . . . . -1.5(5) ?
C42 C41 C46 C45 . . . . 0.4(5) ?
B1 C41 C46 C45 . . . . 178.2(3) ?
Li1 F46 C46 C41 . . . . 3.7(5) ?
Li1 F46 C46 C45 . . . . -176.0(3) ?
F45 C45 C46 C41 . . . . -179.8(3) ?
C44 C45 C46 C41 . . . . 1.5(6) ?
F45 C45 C46 F46 . . . . -0.1(5) ?
C44 C45 C46 F46 . . . . -178.8(3) ?
C54 N1 C51 C52 . . . . -80.1(5) ?
Li1 N1 C51 C52 . . . . 101.9(4) ?
C54 N1 C51 C53 . . . . 157.3(4) ?
Li1 N1 C51 C53 . . . . -20.7(5) ?
C51 N1 C54 C55 . . . . 178.3(4) ?
Li1 N1 C54 C55 . . . . -3.8(6) ?
C51 N1 C54 C56 . . . . -14.9(7) ?
Li1 N1 C54 C56 . . . . 163.1(4) ?
C61 C62 C63 C64 . . . . -177.1(10) ?
C62 C63 C64 C65 . . . . 172.3(9) ?
C61A C62A C63A C64A . . . . -145.(4) ?
C62A C63A C64A C65A . . . . -161.(3) ?

_shelx_res_file                  
;


    erk9302.res created by SHELXL-2014/7


TITL erk9302 in P-1
CELL 0.71073  12.0597  12.1028  16.2479  98.045  99.315 111.182
ZERR    2.00   0.0002   0.0003   0.0005   0.001   0.001   0.002
LATT  1
SFAC C H B F N P LI
UNIT 86 104 2 20 2 2 2
SIZE 0.12 0.08 0.04
TEMP -100
ACTA
CONF

OMIT -3 50
OMIT 0   3  12

L.S. 15
BOND $H
FMAP 2
PLAN 10

WGHT    0.000000    3.900600
FVAR       0.54013   0.75777
P1    6    0.641752    0.090224    0.295140    11.00000    0.03052    0.03273 =
         0.03322    0.00606    0.01012    0.00937
C1    1    0.492314    0.017984    0.321647    11.00000    0.03326    0.03661 =
         0.03941    0.00670    0.01369    0.01133
AFIX  23
H1A   2    0.495818   -0.042134    0.356427    11.00000   -1.20000
H1B   2    0.472790    0.080235    0.355524    11.00000   -1.20000
AFIX   0
C2    1    0.391845   -0.045738    0.238479    11.00000    0.02744    0.03833 =
         0.03995    0.00647    0.01037    0.00728
AFIX  23
H2A   2    0.402679    0.010542    0.198899    11.00000   -1.20000
H2B   2    0.311417   -0.060855    0.252424    11.00000   -1.20000
AFIX   0
C11   1    0.621233    0.213749    0.248847    11.00000    0.02831    0.03378 =
         0.03369    0.00612    0.00584    0.00735
C12   1    0.613066    0.206872    0.160990    11.00000    0.03199    0.04114 =
         0.03441    0.00724    0.00808    0.00953
C13   1    0.601532    0.299807    0.124585    11.00000    0.04159    0.05059 =
         0.03826    0.01301    0.00717    0.01203
AFIX  43
H13   2    0.595358    0.292928    0.064898    11.00000   -1.20000
AFIX   0
C14   1    0.598655    0.402628    0.172045    11.00000    0.04294    0.04511 =
         0.05349    0.02077    0.01163    0.01653
C15   1    0.606446    0.408796    0.258310    11.00000    0.04269    0.04094 =
         0.05243    0.00588    0.00957    0.01772
AFIX  43
H15   2    0.604679    0.478604    0.292088    11.00000   -1.20000
AFIX   0
C16   1    0.616784    0.317130    0.297972    11.00000    0.03400    0.04153 =
         0.03710    0.00674    0.00772    0.01250
C17   1    0.616220    0.099275    0.102813    11.00000    0.05432    0.04987 =
         0.03247    0.00478    0.01324    0.01507
AFIX 137
H17A  2    0.609320    0.111982    0.044255    11.00000   -1.50000
H17B  2    0.547884    0.025345    0.104349    11.00000   -1.50000
H17C  2    0.693496    0.090874    0.122191    11.00000   -1.50000
AFIX   0
C18   1    0.587233    0.504439    0.131554    11.00000    0.07335    0.06218 =
         0.07340    0.03099    0.01567    0.02967
AFIX 137
H18A  2    0.505526    0.504319    0.129509    11.00000   -1.50000
H18B  2    0.599881    0.492643    0.073422    11.00000   -1.50000
H18C  2    0.648896    0.582283    0.165511    11.00000   -1.50000
AFIX   0
C19   1    0.621564    0.336202    0.392324    11.00000    0.05684    0.04010 =
         0.03865    0.00088    0.01295    0.01840
AFIX 137
H19A  2    0.704787    0.354755    0.424019    11.00000   -1.50000
H19B  2    0.564953    0.262318    0.404747    11.00000   -1.50000
H19C  2    0.598059    0.403940    0.409582    11.00000   -1.50000
AFIX   0
C21   1    0.769459    0.170868    0.389998    11.00000    0.02943    0.03197 =
         0.04237    0.00903    0.00786    0.00979
C22   1    0.880590    0.242013    0.370965    11.00000    0.03326    0.04088 =
         0.04587    0.01585    0.00964    0.01106
C23   1    0.981249    0.310636    0.437344    11.00000    0.03273    0.04396 =
         0.05688    0.01759    0.01121    0.00652
AFIX  43
H23   2    1.054799    0.359366    0.423937    11.00000   -1.20000
AFIX   0
C24   1    0.979069    0.311119    0.522206    11.00000    0.04038    0.04645 =
         0.04821    0.01328   -0.00017    0.00962
C25   1    0.872610    0.235611    0.539474    11.00000    0.04426    0.04722 =
         0.03605    0.00961    0.00643    0.01558
AFIX  43
H25   2    0.870534    0.231423    0.597187    11.00000   -1.20000
AFIX   0
C26   1    0.767995    0.165227    0.475827    11.00000    0.03664    0.04058 =
         0.03664    0.00983    0.01100    0.01213
C27   1    0.895971    0.247093    0.280666    11.00000    0.03523    0.07273 =
         0.04740    0.01844    0.01761    0.00614
AFIX 137
H27A  2    0.855187    0.296536    0.257265    11.00000   -1.50000
H27B  2    0.859516    0.164749    0.245095    11.00000   -1.50000
H27C  2    0.983159    0.283280    0.281234    11.00000   -1.50000
AFIX   0
C28   1    1.088813    0.391690    0.592733    11.00000    0.05124    0.06863 =
         0.05723    0.01498   -0.01086    0.00029
AFIX 137
H28A  2    1.103715    0.476924    0.593105    11.00000   -1.50000
H28B  2    1.160623    0.376424    0.583057    11.00000   -1.50000
H28C  2    1.073339    0.374023    0.647818    11.00000   -1.50000
AFIX   0
C29   1    0.658467    0.089390    0.505230    11.00000    0.04750    0.07005 =
         0.03976    0.02101    0.01401    0.00933
AFIX 137
H29A  2    0.679536    0.100239    0.567482    11.00000   -1.50000
H29B  2    0.633484    0.003706    0.478526    11.00000   -1.50000
H29C  2    0.591079    0.114858    0.488822    11.00000   -1.50000
AFIX   0
B1    3    0.388911   -0.173933    0.188696    11.00000    0.03023    0.03231 =
         0.03535    0.00613    0.01007    0.00808
H1    2    0.479179   -0.158592    0.163957    11.00000    0.02323
C31   1    0.278527   -0.244625    0.102710    11.00000    0.03206    0.03760 =
         0.03398    0.00958    0.01174    0.00765
F32   4    0.190469   -0.097616    0.101605    11.00000    0.06411    0.05154 =
         0.07885    0.00266   -0.01202    0.02886
C32   1    0.190839   -0.205834    0.066415    11.00000    0.04210    0.03882 =
         0.04964    0.01101    0.00692    0.01103
F33   4    0.016590   -0.226693   -0.035429    11.00000    0.07231    0.07919 =
         0.09579    0.01213   -0.03143    0.03053
C33   1    0.099291   -0.270384   -0.004772    11.00000    0.04385    0.05342 =
         0.05526    0.01321   -0.00353    0.01196
F34   4    0.002367   -0.445884   -0.115261    11.00000    0.06327    0.07881 =
         0.05478   -0.00550   -0.01629    0.00068
C34   1    0.090928   -0.381280   -0.045210    11.00000    0.04333    0.06088 =
         0.04042    0.00387   -0.00368    0.00108
F35   4    0.166228   -0.535267   -0.050534    11.00000    0.08066    0.06439 =
         0.07224   -0.02820   -0.00273    0.02424
C35   1    0.173926   -0.426104   -0.012621    11.00000    0.05072    0.04587 =
         0.04603   -0.00726    0.01071    0.00813
F36   4    0.346178   -0.404973    0.086136    11.00000    0.06370    0.06060 =
         0.06489   -0.01018    0.00216    0.03650
C36   1    0.264231   -0.357305    0.058909    11.00000    0.04179    0.04584 =
         0.03884    0.00287    0.01115    0.01612
C41   1    0.379791   -0.264617    0.256601    11.00000    0.04484    0.03047 =
         0.03465    0.00213    0.01023    0.01084
F42   4    0.167789   -0.317510    0.242553    11.00000    0.04501    0.05776 =
         0.06864    0.01095    0.02703    0.00804
C42   1    0.272095   -0.328119    0.278057    11.00000    0.05604    0.03736 =
         0.04041    0.00293    0.01819    0.01286
F43   4    0.152936   -0.466492    0.350469    11.00000    0.11317    0.05548 =
         0.08746    0.02202    0.06698    0.00941
C43   1    0.261337   -0.404476    0.334519    11.00000    0.08804    0.03336 =
         0.05389    0.00741    0.04090    0.00958
F44   4    0.356926   -0.490894    0.430095    11.00000    0.19149    0.05156 =
         0.04434    0.02147    0.03989    0.04770
C44   1    0.363814   -0.416913    0.374650    11.00000    0.12417    0.03514 =
         0.03095    0.00664    0.02570    0.02972
F45   4    0.576950   -0.363665    0.397199    11.00000    0.12469    0.08010 =
         0.05141    0.01226   -0.00366    0.06372
C45   1    0.474318   -0.353734    0.358238    11.00000    0.09239    0.04396 =
         0.03274    0.00401    0.00544    0.03460
F46   4    0.592203   -0.222305    0.285069    11.00000    0.04740    0.06237 =
         0.06116    0.01740    0.00409    0.02372
C46   1    0.478302   -0.281294    0.299531    11.00000    0.05351    0.03791 =
         0.04046    0.00565    0.01177    0.01659
LI1   7    0.650243   -0.098445    0.210977    11.00000    0.04351    0.04736 =
         0.04526    0.00402    0.01392    0.02015
N1    5    0.790792   -0.133972    0.182057    11.00000    0.04030    0.05775 =
         0.04463    0.01034    0.01278    0.02187
C51   1    0.789647   -0.165192    0.090773    11.00000    0.04913    0.05693 =
         0.05134    0.00807    0.01729    0.02673
AFIX  13
H51   2    0.818050   -0.233053    0.081486    11.00000   -1.20000
AFIX   0
C52   1    0.874638   -0.057587    0.064697    11.00000    0.06720    0.07714 =
         0.06233    0.02127    0.02763    0.01705
AFIX 137
H52A  2    0.852975    0.012154    0.079309    11.00000   -1.50000
H52B  2    0.867495   -0.076764    0.002944    11.00000   -1.50000
H52C  2    0.958889   -0.037951    0.094826    11.00000   -1.50000
AFIX   0
C53   1    0.659699   -0.207755    0.039414    11.00000    0.05552    0.06490 =
         0.05040    0.00503    0.01366    0.02472
AFIX 137
H53A  2    0.605975   -0.273845    0.061013    11.00000   -1.50000
H53B  2    0.655974   -0.236841   -0.020779    11.00000   -1.50000
H53C  2    0.633005   -0.140139    0.044750    11.00000   -1.50000
AFIX   0
C54   1    0.878691   -0.133730    0.239933    11.00000    0.05204    0.08047 =
         0.05314    0.01129    0.00929    0.03620
C55   1    0.877582   -0.097888    0.331796    11.00000    0.05630    0.09707 =
         0.05231    0.00890    0.00269    0.03472
AFIX 137
H55A  2    0.827425   -0.050153    0.336421    11.00000   -1.50000
H55B  2    0.961269   -0.049116    0.364818    11.00000   -1.50000
H55C  2    0.843329   -0.170954    0.354226    11.00000   -1.50000
AFIX   0
C56   1    0.967590   -0.190143    0.223531    11.00000    0.06503    0.10728 =
         0.07434    0.02880    0.01923    0.05634
AFIX 137
H56A  2    0.927727   -0.278405    0.215990    11.00000   -1.50000
H56B  2    1.038353   -0.158214    0.272190    11.00000   -1.50000
H56C  2    0.994679   -0.170608    0.171713    11.00000   -1.50000
AFIX   0

SIMU 0.02 0.04 0.9 C61 > C65A
SAME C61A > C65A
SADI C61 c62 c62 c63 c63 c64 c64 c65
ISOR 0.007 C61 > C65A

PART 1 21
C61   1    0.226420    0.155310    0.420527    21.00000    0.10569    0.12449 =
         0.11697    0.04888    0.00160    0.02122
AFIX  33
H61A  2    0.188631    0.075885    0.434440    21.00000   -1.50000
H61B  2    0.314801    0.188564    0.444294    21.00000   -1.50000
H61C  2    0.191797    0.210530    0.445021    21.00000   -1.50000
AFIX   0
C62   1    0.202202    0.141584    0.326241    21.00000    0.11011    0.10408 =
         0.11444    0.00722    0.01831    0.05394
AFIX  23
H62A  2    0.234870    0.082691    0.303136    21.00000   -1.20000
H62B  2    0.112496    0.104544    0.303860    21.00000   -1.20000
AFIX   0
C63   1    0.250404    0.249168    0.291082    21.00000    0.08742    0.09749 =
         0.09886   -0.00604    0.01744    0.03891
AFIX  23
H63A  2    0.340642    0.284168    0.309896    21.00000   -1.20000
H63B  2    0.221041    0.310205    0.315422    21.00000   -1.20000
AFIX   0
C64   1    0.216706    0.227928    0.197030    21.00000    0.09323    0.11064 =
         0.08635   -0.00836    0.01126    0.02914
AFIX  23
H64A  2    0.256133    0.176828    0.171890    21.00000   -1.20000
H64B  2    0.127096    0.183815    0.176710    21.00000   -1.20000
AFIX   0
C65   1    0.254958    0.342845    0.168690    21.00000    0.06240    0.09475 =
         0.09164   -0.01558    0.00736    0.02688
AFIX  33
H65A  2    0.231715    0.326596    0.106196    21.00000   -1.50000
H65B  2    0.214945    0.392919    0.192859    21.00000   -1.50000
H65C  2    0.343819    0.385941    0.188045    21.00000   -1.50000
AFIX   0
PART 2 -21
C61A  1    0.195961    0.123528    0.464750   -21.00000    0.09859    0.08670 =
         0.08374    0.01132    0.01126    0.03351
AFIX  33
H61D  2    0.249480    0.122612    0.516692   -21.00000   -1.50000
H61E  2    0.139850    0.160215    0.480347   -21.00000   -1.50000
H61F  2    0.148898    0.040225    0.431989   -21.00000   -1.50000
AFIX   0
C62A  1    0.270395    0.194781    0.412615   -21.00000    0.12384    0.12087 =
         0.12278    0.02751    0.02445    0.04786
AFIX  23
H62C  2    0.328366    0.158017    0.399330   -21.00000   -1.20000
H62D  2    0.319349    0.277615    0.447531   -21.00000   -1.20000
AFIX   0
C63A  1    0.203172    0.205376    0.331176   -21.00000    0.10019    0.09253 =
         0.09911    0.02573    0.01591    0.03788
AFIX  23
H63C  2    0.123451    0.135589    0.310325   -21.00000   -1.20000
H63D  2    0.188522    0.281148    0.338999   -21.00000   -1.20000
AFIX   0
C64A  1    0.282165    0.206690    0.269974   -21.00000    0.10952    0.10767 =
         0.11881    0.00801    0.03078    0.05173
AFIX  23
H64C  2    0.275079    0.122619    0.250679   -21.00000   -1.20000
H64D  2    0.368040    0.255629    0.300817   -21.00000   -1.20000
AFIX   0
C65A  1    0.256034    0.254947    0.193233   -21.00000    0.10848    0.12728 =
         0.08649    0.01489    0.02807    0.01555
AFIX  33
H65D  2    0.313258    0.251632    0.157398   -21.00000   -1.50000
H65E  2    0.172172    0.205815    0.160677   -21.00000   -1.50000
H65F  2    0.265426    0.339244    0.210974   -21.00000   -1.50000
PART 0

AFIX   0
HKLF 4

REM  erk9302 in P-1
REM R1 =  0.0730 for    5599 Fo > 4sig(Fo)  and  0.0994 for all    7372 data
REM    574 parameters refined using    115 restraints

END

WGHT      0.0000      3.8987

REM Highest difference peak  0.292,  deepest hole -0.336,  1-sigma level  0.052
Q1    1   0.2811  0.1843  0.3146  11.00000  0.05    0.29
Q2    1   0.2527 -0.0745  0.0705  11.00000  0.05    0.29
Q3    1   0.6370  0.1576  0.2658  11.00000  0.05    0.28
Q4    1   0.7025  0.1450  0.3528  11.00000  0.05    0.23
Q5    1   0.6207 -0.0026  0.2634  11.00000  0.05    0.23
Q6    1   0.8425  0.1548  0.5024  11.00000  0.05    0.23
Q7    1   0.6779  0.0413  0.2386  11.00000  0.05    0.23
Q8    1   0.5101  0.4641  0.0676  11.00000  0.05    0.22
Q9    1   0.0773 -0.2210 -0.0795  11.00000  0.05    0.22
Q10   1   0.6513  0.2968  0.4361  11.00000  0.05    0.22
;
_shelx_res_checksum              95816
####################################################################### 
# 
# This file contains crystal structure data downloaded from the 
# Cambridge Structural Database (CSD) hosted by the Cambridge 
# Crystallographic Data Centre (CCDC).
# 
# Full information about CCDC data access policies and citation 
# guidelines are available at http://www.ccdc.cam.ac.uk/access/V1 
# 
# Audit and citation data items may have been added by the CCDC. 
# Please retain this information to preserve the provenance of 
# this file and to allow appropriate attribution of the data. 
# 
#######################################################################

data_erk9354
_database_code_depnum_ccdc_archive 'CCDC 1960305'
loop_
_audit_author_name
_audit_author_address
'Constantin G. Daniliuc'
;Organisch Chemisches Institut WWU University of Muenster
Germany
;
_audit_update_record             
;
2019-10-19 deposited with the CCDC.	2020-06-18 downloaded from the CCDC.
;

_audit_creation_method           'APEX3 v2016.1-0'
_chemical_name_systematic        ?
_chemical_name_common            ?
_chemical_formula_moiety         ?
_chemical_formula_sum            'C39 H33 B F10 P Rh'
_chemical_formula_iupac          ?
_chemical_formula_weight         836.34

_chemical_melting_point          ?

_space_group_crystal_system      monoclinic
_space_group_name_H-M_alt        'P 1 21/c 1'
_space_group_name_Hall           '-P 2ybc'
loop_
_space_group_symop_operation_xyz
'x, y, z'
'-x, y+1/2, -z+1/2'
'-x, -y, -z'
'x, -y-1/2, z-1/2'

_cell_length_a                   11.3860(4)
_cell_length_b                   24.4438(8)
_cell_length_c                   12.1411(4)
_cell_angle_alpha                90
_cell_angle_beta                 95.5790(10)
_cell_angle_gamma                90
_cell_volume                     3363.1(2)
_cell_formula_units_Z            4
_cell_measurement_reflns_used    9804
_cell_measurement_theta_min      2.3702
_cell_measurement_theta_max      27.3569
_cell_measurement_temperature    100.(2)

_exptl_crystal_description       needle
_exptl_crystal_colour            yellow
_exptl_crystal_size_max          0.242
_exptl_crystal_size_mid          0.142
_exptl_crystal_size_min          0.052
_exptl_crystal_density_diffrn    1.652
_exptl_crystal_density_meas      ?
_exptl_crystal_density_method    'not measured'
_exptl_crystal_F_000             1688

_exptl_absorpt_coefficient_mu    0.641
_exptl_absorpt_correction_type   multi-scan
_exptl_absorpt_process_details   
;
Bruker AXS (2014). SADABS, Version 2014/5, Bruker AXS Inc., Madison, Wisconsin,
USA.
;
_exptl_absorpt_correction_T_min  0.91
_exptl_absorpt_correction_T_max  0.97

_exptl_special_details           
;
;

_diffrn_ambient_temperature      100.(2)

_diffrn_source                   'Mo ImS'
_diffrn_source_type              'micro focus tube'

_diffrn_radiation_type           'Mo K\a'
_diffrn_radiation_wavelength     0.71073
_diffrn_radiation_monochromator  'MX mirror'

_diffrn_measurement_device_type  'Bruker D8 Venture PHOTON 100 CMOS'
_diffrn_measurement_method       'omega and phi scans'

_diffrn_detector_area_resol_mean 10.4167

_diffrn_reflns_number            71688
_diffrn_reflns_av_R_equivalents  0.0650
_diffrn_reflns_av_unetI/netI     0.0346
_diffrn_reflns_theta_min         2.37
_diffrn_reflns_theta_max         27.56
_diffrn_reflns_theta_full        27.56
_diffrn_measured_fraction_theta_max 0.994
_diffrn_measured_fraction_theta_full 0.994
_diffrn_reflns_limit_h_min       -14
_diffrn_reflns_limit_h_max       14
_diffrn_reflns_limit_k_min       -31
_diffrn_reflns_limit_k_max       31
_diffrn_reflns_limit_l_min       -15
_diffrn_reflns_limit_l_max       14

_refine_special_details          
;

Reflections were merged by SHELXL according to the crystal
class for the calculation of statistics and refinement.

_reflns_Friedel_fraction is defined as the number of unique
Friedel pairs measured divided by the number that would be
possible theoretically, ignoring centric projections and
systematic absences.
;

_reflns_number_total             7718
_reflns_number_gt                6353
_reflns_threshold_expression     'I > 2\s(I)'

_refine_ls_structure_factor_coef Fsqd
_refine_ls_matrix_type           full
_refine_ls_R_factor_all          0.0483
_refine_ls_R_factor_gt           0.0322
_refine_ls_wR_factor_gt          0.0642
_refine_ls_wR_factor_ref         0.0688
_refine_ls_goodness_of_fit_ref   1.050
_refine_ls_restrained_S_all      1.050
_refine_ls_number_reflns         7718
_refine_ls_number_parameters     475
_refine_ls_number_restraints     0
_refine_ls_number_constraints    ?
_refine_ls_hydrogen_treatment    constr
_refine_ls_weighting_scheme      calc
_refine_ls_weighting_details     
'w=1/[\s^2^(Fo^2^)+(0.0249P)^2^+4.1489P] where P=(Fo^2^+2Fc^2^)/3'

_atom_sites_solution_hydrogens   geom
_atom_sites_solution_primary     ?
_atom_sites_solution_secondary   ?

_refine_ls_shift/su_max          0.001
_refine_ls_shift/su_mean         0.000
_refine_diff_density_max         0.519
_refine_diff_density_min         -0.526
_refine_ls_extinction_method     none
_refine_ls_extinction_coef       ?

loop_
_atom_type_symbol
_atom_type_description
_atom_type_scat_dispersion_real
_atom_type_scat_dispersion_imag
_atom_type_scat_source
C C 0.0033 0.0016 'International Tables Vol C Tables 4.2.6.8 and 6.1.1.4'
H H 0.0000 0.0000 'International Tables Vol C Tables 4.2.6.8 and 6.1.1.4'
B B 0.0013 0.0007 'International Tables Vol C Tables 4.2.6.8 and 6.1.1.4'
F F 0.0171 0.0103 'International Tables Vol C Tables 4.2.6.8 and 6.1.1.4'
P P 0.1023 0.0942 'International Tables Vol C Tables 4.2.6.8 and 6.1.1.4'
Rh Rh -1.1178 0.9187 'International Tables Vol C Tables 4.2.6.8 and 6.1.1.4'

_computing_data_collection       
;

APEX3 v2016.1-0 (Bruker AXS Inc., 2016)
;
_computing_cell_refinement       'SAINT V8.37A (Bruker AXS Inc., 2015)'
_computing_data_reduction        'SAINT V8.37A (Bruker AXS Inc., 2015)'
_computing_structure_solution    'SHELXL-2014/7 (Sheldrick, 2014)'
_computing_structure_refinement  'SHELXL-2014/7 (Sheldrick, 2014)'
_computing_molecular_graphics    'XP (Sheldrick, 2014)'
_computing_publication_material  'SHELXL-2014/7 (Sheldrick, 2014)'

loop_
_atom_site_type_symbol
_atom_site_label
_atom_site_fract_x
_atom_site_fract_y
_atom_site_fract_z
_atom_site_U_iso_or_equiv
_atom_site_adp_type
_atom_site_calc_flag
_atom_site_refinement_flags_adp
_atom_site_refinement_flags_occupancy
_atom_site_refinement_flags_posn
_atom_site_occupancy
_atom_site_disorder_assembly
_atom_site_disorder_group
P P1 0.44623(5) 0.61088(2) 0.30073(4) 0.00863(11) Uani d . . . 1 . .
Rh Rh1 0.33052(2) 0.68756(2) 0.33310(2) 0.00953(5) Uani d . . . 1 . .
C C1 0.31670(19) 0.56773(9) 0.31340(18) 0.0119(4) Uani d . . . 1 . .
H H1A 0.2717 0.5604 0.241 0.014 Uiso calc U . R 1 . .
H H1B 0.3372 0.5328 0.3518 0.014 Uiso calc U . R 1 . .
C C2 0.25225(19) 0.60721(9) 0.38480(18) 0.0113(4) Uani d . . . 1 . .
H H2 0.2889 0.6161 0.4562 0.014 Uiso calc U . R 1 . .
C C11 0.51186(19) 0.60935(9) 0.16781(17) 0.0102(4) Uani d . . . 1 . .
C C12 0.4656(2) 0.58143(9) 0.07098(18) 0.0128(5) Uani d . . . 1 . .
C C13 0.5218(2) 0.58751(9) -0.02540(18) 0.0150(5) Uani d . . . 1 . .
H H13 0.4905 0.5686 -0.0901 0.018 Uiso calc U . R 1 . .
C C14 0.6216(2) 0.61994(10) -0.03148(18) 0.0162(5) Uani d . . . 1 . .
C C15 0.6663(2) 0.64662(10) 0.06405(18) 0.0158(5) Uani d . . . 1 . .
H H15 0.7344 0.6689 0.0621 0.019 Uiso calc U . R 1 . .
C C16 0.6144(2) 0.64178(9) 0.16323(17) 0.0118(4) Uani d . . . 1 . .
C C17 0.3584(2) 0.54456(10) 0.06213(19) 0.0181(5) Uani d . . . 1 . .
H H17A 0.353 0.5251 -0.0087 0.027 Uiso calc U . R 1 . .
H H17B 0.2872 0.5667 0.0664 0.027 Uiso calc U . R 1 . .
H H17C 0.3655 0.5181 0.123 0.027 Uiso calc U . R 1 . .
C C18 0.6759(2) 0.62614(11) -0.13899(19) 0.0246(6) Uani d . . . 1 . .
H H18A 0.6341 0.6548 -0.1837 0.037 Uiso calc U . R 1 . .
H H18B 0.6698 0.5914 -0.1795 0.037 Uiso calc U . R 1 . .
H H18C 0.7592 0.6363 -0.1238 0.037 Uiso calc U . R 1 . .
C C19 0.6735(2) 0.67148(10) 0.26292(18) 0.0155(5) Uani d . . . 1 . .
H H19A 0.7271 0.6464 0.3061 0.023 Uiso calc U . R 1 . .
H H19B 0.6134 0.6846 0.309 0.023 Uiso calc U . R 1 . .
H H19C 0.7184 0.7026 0.2382 0.023 Uiso calc U . R 1 . .
C C21 0.56157(18) 0.58338(9) 0.40337(17) 0.0094(4) Uani d . . . 1 . .
C C22 0.61922(19) 0.53403(9) 0.38027(17) 0.0117(4) Uani d . . . 1 . .
C C23 0.7187(2) 0.51793(9) 0.44737(18) 0.0137(5) Uani d . . . 1 . .
H H23 0.7576 0.4851 0.4304 0.016 Uiso calc U . R 1 . .
C C24 0.7634(2) 0.54852(9) 0.53901(18) 0.0130(5) Uani d . . . 1 . .
C C25 0.70100(19) 0.59413(9) 0.56529(17) 0.0123(4) Uani d . . . 1 . .
H H25 0.7276 0.6141 0.6301 0.015 Uiso calc U . R 1 . .
C C26 0.60017(19) 0.61240(9) 0.50084(17) 0.0112(4) Uani d . . . 1 . .
C C27 0.5774(2) 0.49638(10) 0.28593(19) 0.0173(5) Uani d . . . 1 . .
H H27A 0.5968 0.5124 0.2159 0.026 Uiso calc U . R 1 . .
H H27B 0.4918 0.4915 0.2838 0.026 Uiso calc U . R 1 . .
H H27C 0.6165 0.4608 0.2968 0.026 Uiso calc U . R 1 . .
C C28 0.8757(2) 0.53103(10) 0.6067(2) 0.0186(5) Uani d . . . 1 . .
H H28A 0.944 0.5421 0.5687 0.028 Uiso calc U . R 1 . .
H H28B 0.8759 0.4912 0.6157 0.028 Uiso calc U . R 1 . .
H H28C 0.8801 0.5485 0.6797 0.028 Uiso calc U . R 1 . .
C C29 0.5407(2) 0.66264(11) 0.54261(19) 0.0204(5) Uani d . . . 1 . .
H H29A 0.5235 0.6566 0.6192 0.031 Uiso calc U . R 1 . .
H H29B 0.4669 0.6695 0.4961 0.031 Uiso calc U . R 1 . .
H H29C 0.5931 0.6943 0.5395 0.031 Uiso calc U . R 1 . .
B B1 0.1367(2) 0.63235(10) 0.3498(2) 0.0110(5) Uani d . . . 1 . .
C C31 0.06587(19) 0.61451(9) 0.23290(18) 0.0121(4) Uani d . . . 1 . .
C C32 0.0961(2) 0.62490(10) 0.12692(19) 0.0162(5) Uani d . . . 1 . .
F F32 0.18830(13) 0.65783(6) 0.11003(11) 0.0228(3) Uani d . . . 1 . .
C C33 0.0373(2) 0.60234(11) 0.03186(19) 0.0215(5) Uani d . . . 1 . .
F F33 0.07319(15) 0.61313(7) -0.06778(11) 0.0350(4) Uani d . . . 1 . .
C C34 -0.0562(2) 0.56751(11) 0.0409(2) 0.0231(6) Uani d . . . 1 . .
F F34 -0.11140(14) 0.54353(7) -0.04962(13) 0.0353(4) Uani d . . . 1 . .
C C35 -0.0920(2) 0.55662(11) 0.1443(2) 0.0226(6) Uani d . . . 1 . .
F F35 -0.18270(14) 0.52262(7) 0.15428(14) 0.0346(4) Uani d . . . 1 . .
C C36 -0.0317(2) 0.58035(10) 0.23611(19) 0.0163(5) Uani d . . . 1 . .
F F36 -0.06986(12) 0.56749(6) 0.33464(11) 0.0224(3) Uani d . . . 1 . .
C C41 0.05658(19) 0.66148(9) 0.43412(18) 0.0116(4) Uani d . . . 1 . .
C C42 -0.0338(2) 0.69801(9) 0.39967(18) 0.0143(5) Uani d . . . 1 . .
F F42 -0.04969(12) 0.71346(6) 0.29193(11) 0.0189(3) Uani d . . . 1 . .
C C43 -0.1128(2) 0.71947(10) 0.4673(2) 0.0177(5) Uani d . . . 1 . .
F F43 -0.19806(13) 0.75439(6) 0.42752(12) 0.0260(3) Uani d . . . 1 . .
C C44 -0.1054(2) 0.70426(10) 0.57643(19) 0.0179(5) Uani d . . . 1 . .
F F44 -0.18518(13) 0.72254(6) 0.64270(12) 0.0273(4) Uani d . . . 1 . .
C C45 -0.0175(2) 0.66874(10) 0.61693(19) 0.0166(5) Uani d . . . 1 . .
F F45 -0.01088(13) 0.65291(6) 0.72325(11) 0.0252(3) Uani d . . . 1 . .
C C46 0.0603(2) 0.64849(9) 0.54632(18) 0.0132(5) Uani d . . . 1 . .
F F46 0.14064(12) 0.61221(6) 0.59199(10) 0.0177(3) Uani d . . . 1 . .
C C51 0.4430(2) 0.75946(9) 0.34734(19) 0.0145(5) Uani d . . . 1 . .
H H51 0.5109 0.7446 0.3883 0.017 Uiso calc U . R 1 . .
C C52 0.4063(2) 0.75019(9) 0.23604(19) 0.0143(5) Uani d . . . 1 . .
H H52 0.4434 0.7274 0.1863 0.017 Uiso calc U . R 1 . .
C C53 0.2938(2) 0.78423(9) 0.21013(19) 0.0148(5) Uani d . . . 1 . .
H H53 0.2685 0.792 0.1305 0.018 Uiso calc U . R 1 . .
C C54 0.2059(2) 0.75355(9) 0.27612(19) 0.0157(5) Uani d . . . 1 . .
H H54 0.1397 0.7327 0.2466 0.019 Uiso calc U . R 1 . .
C C55 0.2418(2) 0.76216(9) 0.3868(2) 0.0156(5) Uani d . . . 1 . .
H H55 0.2054 0.7483 0.4482 0.019 Uiso calc U . R 1 . .
C C56 0.3520(2) 0.79846(9) 0.39099(19) 0.0161(5) Uani d . . . 1 . .
H H56 0.3759 0.8179 0.4622 0.019 Uiso calc U . R 1 . .
C C57 0.3213(2) 0.83431(10) 0.2873(2) 0.0184(5) Uani d . . . 1 . .
H H57A 0.389 0.8562 0.2669 0.022 Uiso calc U . R 1 . .
H H57B 0.2518 0.8581 0.2934 0.022 Uiso calc U . R 1 . .

loop_
_atom_site_aniso_label
_atom_site_aniso_U_11
_atom_site_aniso_U_22
_atom_site_aniso_U_33
_atom_site_aniso_U_12
_atom_site_aniso_U_13
_atom_site_aniso_U_23
P1 0.0072(3) 0.0091(3) 0.0096(3) 0.0001(2) 0.0012(2) 0.0005(2)
Rh1 0.00840(8) 0.00783(8) 0.01244(8) -0.00059(7) 0.00149(6) 0.00050(7)
C1 0.0093(11) 0.0105(11) 0.0164(11) -0.0007(9) 0.0029(8) 0.0006(9)
C2 0.0102(11) 0.0103(11) 0.0137(10) -0.0029(9) 0.0030(8) 0.0027(9)
C11 0.0114(11) 0.0097(10) 0.0097(10) 0.0034(8) 0.0009(8) 0.0002(8)
C12 0.0125(11) 0.0111(11) 0.0143(11) 0.0041(9) -0.0009(8) 0.0004(9)
C13 0.0205(13) 0.0134(11) 0.0106(10) 0.0053(9) -0.0012(9) -0.0034(9)
C14 0.0228(13) 0.0162(12) 0.0104(10) 0.0074(10) 0.0055(9) 0.0021(9)
C15 0.0163(12) 0.0157(12) 0.0160(11) -0.0012(9) 0.0045(9) 0.0026(9)
C16 0.0119(11) 0.0125(11) 0.0108(10) 0.0015(9) 0.0000(8) 0.0016(8)
C17 0.0170(12) 0.0210(13) 0.0159(11) -0.0011(10) -0.0007(9) -0.0080(10)
C18 0.0340(16) 0.0278(14) 0.0135(12) 0.0033(12) 0.0104(10) -0.0001(10)
C19 0.0138(12) 0.0193(12) 0.0135(11) -0.0067(9) 0.0029(9) 0.0010(9)
C21 0.0070(10) 0.0109(11) 0.0106(10) -0.0004(8) 0.0022(8) 0.0030(8)
C22 0.0122(11) 0.0114(11) 0.0118(10) -0.0017(9) 0.0028(8) 0.0031(8)
C23 0.0144(12) 0.0088(11) 0.0188(11) 0.0008(9) 0.0052(9) 0.0039(9)
C24 0.0114(11) 0.0149(12) 0.0130(10) -0.0019(9) 0.0021(8) 0.0058(9)
C25 0.0130(11) 0.0161(11) 0.0082(10) -0.0029(9) 0.0022(8) 0.0019(9)
C26 0.0111(11) 0.0135(11) 0.0099(10) -0.0004(9) 0.0049(8) 0.0016(8)
C27 0.0181(12) 0.0118(11) 0.0216(12) 0.0012(9) -0.0008(9) -0.0041(9)
C28 0.0127(12) 0.0191(13) 0.0234(12) 0.0005(10) -0.0012(9) 0.0031(10)
C29 0.0226(13) 0.0253(13) 0.0125(11) 0.0102(11) -0.0015(9) -0.0054(10)
B1 0.0134(13) 0.0090(12) 0.0111(11) -0.0020(10) 0.0035(9) 0.0014(9)
C31 0.0097(11) 0.0112(11) 0.0152(11) 0.0032(9) 0.0003(8) 0.0008(9)
C32 0.0143(12) 0.0150(12) 0.0190(12) 0.0004(9) 0.0007(9) 0.0007(9)
F32 0.0259(8) 0.0270(8) 0.0162(7) -0.0092(6) 0.0053(6) 0.0018(6)
C33 0.0245(14) 0.0262(14) 0.0132(11) 0.0048(11) -0.0020(10) 0.0006(10)
F33 0.0458(10) 0.0474(11) 0.0114(7) -0.0035(8) 0.0000(7) 0.0012(7)
C34 0.0199(13) 0.0257(14) 0.0214(12) 0.0042(11) -0.0098(10) -0.0064(11)
F34 0.0335(9) 0.0413(10) 0.0275(8) -0.0016(8) -0.0151(7) -0.0147(7)
C35 0.0129(12) 0.0220(13) 0.0316(14) -0.0032(10) -0.0043(10) -0.0035(11)
F35 0.0215(8) 0.0386(10) 0.0428(9) -0.0169(7) -0.0020(7) -0.0086(8)
C36 0.0119(12) 0.0193(12) 0.0175(11) 0.0003(9) 0.0002(9) 0.0008(10)
F36 0.0171(7) 0.0266(8) 0.0241(7) -0.0080(6) 0.0057(6) 0.0007(6)
C41 0.0090(11) 0.0104(11) 0.0155(11) -0.0019(8) 0.0017(8) -0.0014(9)
C42 0.0124(11) 0.0152(12) 0.0146(11) -0.0003(9) -0.0014(8) 0.0006(9)
F42 0.0143(7) 0.0228(7) 0.0193(7) 0.0053(6) -0.0006(5) 0.0058(6)
C43 0.0095(11) 0.0169(12) 0.0260(13) 0.0022(9) -0.0025(9) -0.0064(10)
F43 0.0188(8) 0.0271(8) 0.0311(8) 0.0124(6) -0.0026(6) -0.0084(7)
C44 0.0124(12) 0.0221(13) 0.0201(12) -0.0011(9) 0.0055(9) -0.0137(10)
F44 0.0199(8) 0.0352(9) 0.0277(8) 0.0037(7) 0.0070(6) -0.0179(7)
C45 0.0162(12) 0.0187(12) 0.0150(11) -0.0036(10) 0.0026(9) -0.0039(9)
F45 0.0299(9) 0.0338(9) 0.0127(7) 0.0016(7) 0.0067(6) -0.0034(6)
C46 0.0109(11) 0.0123(11) 0.0161(11) -0.0012(9) -0.0005(9) -0.0003(9)
F46 0.0193(7) 0.0199(7) 0.0139(6) 0.0052(6) 0.0017(5) 0.0032(5)
C51 0.0152(12) 0.0081(11) 0.0198(11) -0.0039(9) 0.0003(9) 0.0018(9)
C52 0.0158(12) 0.0089(11) 0.0190(11) -0.0035(9) 0.0052(9) 0.0015(9)
C53 0.0160(12) 0.0121(11) 0.0158(11) 0.0006(9) -0.0014(9) 0.0032(9)
C54 0.0131(12) 0.0099(11) 0.0238(12) 0.0030(9) 0.0007(9) -0.0010(9)
C55 0.0164(12) 0.0085(11) 0.0226(12) 0.0019(9) 0.0052(9) 0.0001(9)
C56 0.0210(13) 0.0107(11) 0.0164(11) -0.0020(9) 0.0001(9) -0.0025(9)
C57 0.0199(13) 0.0110(11) 0.0245(12) 0.0002(10) 0.0032(10) 0.0002(10)

_geom_special_details            
;

All esds (except the esd in the dihedral angle between two l.s. planes)
are estimated using the full covariance matrix.  The cell esds are taken
into account individually in the estimation of esds in distances, angles
and torsion angles; correlations between esds in cell parameters are only
used when they are defined by crystal symmetry.  An approximate (isotropic)
treatment of cell esds is used for estimating esds involving l.s. planes.
;

loop_
_geom_bond_atom_site_label_1
_geom_bond_atom_site_label_2
_geom_bond_site_symmetry_2
_geom_bond_distance
_geom_bond_publ_flag
P1 C1 . 1.832(2) ?
P1 C11 . 1.843(2) ?
P1 C21 . 1.847(2) ?
P1 Rh1 . 2.3459(6) ?
Rh1 C52 . 2.162(2) ?
Rh1 C51 . 2.172(2) ?
Rh1 C55 . 2.214(2) ?
Rh1 C54 . 2.215(2) ?
Rh1 C2 . 2.270(2) ?
Rh1 B1 . 2.611(2) ?
C1 C2 . 1.531(3) ?
C1 H1A . 0.99 ?
C1 H1B . 0.99 ?
C2 B1 . 1.476(3) ?
C2 H2 . 0.95 ?
C11 C12 . 1.416(3) ?
C11 C16 . 1.416(3) ?
C12 C13 . 1.395(3) ?
C12 C17 . 1.512(3) ?
C13 C14 . 1.393(3) ?
C13 H13 . 0.95 ?
C14 C15 . 1.384(3) ?
C14 C18 . 1.505(3) ?
C15 C16 . 1.397(3) ?
C15 H15 . 0.95 ?
C16 C19 . 1.512(3) ?
C17 H17A . 0.98 ?
C17 H17B . 0.98 ?
C17 H17C . 0.98 ?
C18 H18A . 0.98 ?
C18 H18B . 0.98 ?
C18 H18C . 0.98 ?
C19 H19A . 0.98 ?
C19 H19B . 0.98 ?
C19 H19C . 0.98 ?
C21 C26 . 1.413(3) ?
C21 C22 . 1.414(3) ?
C22 C23 . 1.387(3) ?
C22 C27 . 1.510(3) ?
C23 C24 . 1.395(3) ?
C23 H23 . 0.95 ?
C24 C25 . 1.376(3) ?
C24 C28 . 1.513(3) ?
C25 C26 . 1.398(3) ?
C25 H25 . 0.95 ?
C26 C29 . 1.514(3) ?
C27 H27A . 0.98 ?
C27 H27B . 0.98 ?
C27 H27C . 0.98 ?
C28 H28A . 0.98 ?
C28 H28B . 0.98 ?
C28 H28C . 0.98 ?
C29 H29A . 0.98 ?
C29 H29B . 0.98 ?
C29 H29C . 0.98 ?
B1 C41 . 1.603(3) ?
B1 C31 . 1.623(3) ?
C31 C32 . 1.387(3) ?
C31 C36 . 1.394(3) ?
C32 F32 . 1.354(3) ?
C32 C33 . 1.390(3) ?
C33 F33 . 1.340(3) ?
C33 C34 . 1.376(4) ?
C34 F34 . 1.347(3) ?
C34 C35 . 1.383(4) ?
C35 F35 . 1.340(3) ?
C35 C36 . 1.379(3) ?
C36 F36 . 1.349(3) ?
C41 C46 . 1.395(3) ?
C41 C42 . 1.396(3) ?
C42 F42 . 1.357(3) ?
C42 C43 . 1.379(3) ?
C43 F43 . 1.347(3) ?
C43 C44 . 1.370(3) ?
C44 F44 . 1.347(3) ?
C44 C45 . 1.379(3) ?
C45 F45 . 1.343(3) ?
C45 C46 . 1.383(3) ?
C46 F46 . 1.354(3) ?
C51 C52 . 1.394(3) ?
C51 C56 . 1.539(3) ?
C51 H51 . 0.95 ?
C52 C53 . 1.534(3) ?
C52 H52 . 0.95 ?
C53 C54 . 1.537(3) ?
C53 C57 . 1.555(3) ?
C53 H53 . 1.0 ?
C54 C55 . 1.382(3) ?
C54 H54 . 0.95 ?
C55 C56 . 1.534(3) ?
C55 H55 . 0.95 ?
C56 C57 . 1.546(3) ?
C56 H56 . 1.0 ?
C57 H57A . 0.99 ?
C57 H57B . 0.99 ?

loop_
_geom_angle_atom_site_label_1
_geom_angle_atom_site_label_2
_geom_angle_atom_site_label_3
_geom_angle_site_symmetry_1
_geom_angle_site_symmetry_3
_geom_angle
_geom_angle_publ_flag
C1 P1 C11 . . 117.39(10) ?
C1 P1 C21 . . 105.02(10) ?
C11 P1 C21 . . 105.14(10) ?
C1 P1 Rh1 . . 88.63(7) ?
C11 P1 Rh1 . . 116.42(7) ?
C21 P1 Rh1 . . 123.49(7) ?
C52 Rh1 C51 . . 37.52(8) ?
C52 Rh1 C55 . . 78.16(9) ?
C51 Rh1 C55 . . 65.94(9) ?
C52 Rh1 C54 . . 65.88(9) ?
C51 Rh1 C54 . . 77.90(9) ?
C55 Rh1 C54 . . 36.38(8) ?
C52 Rh1 C2 . . 162.07(8) ?
C51 Rh1 C2 . . 157.29(8) ?
C55 Rh1 C2 . . 115.38(8) ?
C54 Rh1 C2 . . 117.36(8) ?
C52 Rh1 P1 . . 102.36(6) ?
C51 Rh1 P1 . . 108.88(6) ?
C55 Rh1 P1 . . 170.89(6) ?
C54 Rh1 P1 . . 151.99(6) ?
C2 Rh1 P1 . . 66.24(6) ?
C52 Rh1 B1 . . 142.49(8) ?
C51 Rh1 B1 . . 155.28(8) ?
C55 Rh1 B1 . . 89.41(8) ?
C54 Rh1 B1 . . 83.11(8) ?
C2 Rh1 B1 . . 34.31(8) ?
P1 Rh1 B1 . . 95.31(6) ?
C2 C1 P1 . . 96.82(14) ?
C2 C1 H1A . . 112.4 ?
P1 C1 H1A . . 112.4 ?
C2 C1 H1B . . 112.4 ?
P1 C1 H1B . . 112.4 ?
H1A C1 H1B . . 110.0 ?
B1 C2 C1 . . 124.18(19) ?
B1 C2 Rh1 . . 85.58(14) ?
C1 C2 Rh1 . . 99.56(13) ?
B1 C2 H2 . . 117.9 ?
C1 C2 H2 . . 117.9 ?
Rh1 C2 H2 . . 84.5 ?
C12 C11 C16 . . 118.6(2) ?
C12 C11 P1 . . 125.92(17) ?
C16 C11 P1 . . 115.39(16) ?
C13 C12 C11 . . 118.7(2) ?
C13 C12 C17 . . 115.9(2) ?
C11 C12 C17 . . 125.4(2) ?
C14 C13 C12 . . 123.2(2) ?
C14 C13 H13 . . 118.4 ?
C12 C13 H13 . . 118.4 ?
C15 C14 C13 . . 117.3(2) ?
C15 C14 C18 . . 122.1(2) ?
C13 C14 C18 . . 120.6(2) ?
C14 C15 C16 . . 122.0(2) ?
C14 C15 H15 . . 119.0 ?
C16 C15 H15 . . 119.0 ?
C15 C16 C11 . . 120.0(2) ?
C15 C16 C19 . . 117.1(2) ?
C11 C16 C19 . . 122.81(19) ?
C12 C17 H17A . . 109.5 ?
C12 C17 H17B . . 109.5 ?
H17A C17 H17B . . 109.5 ?
C12 C17 H17C . . 109.5 ?
H17A C17 H17C . . 109.5 ?
H17B C17 H17C . . 109.5 ?
C14 C18 H18A . . 109.5 ?
C14 C18 H18B . . 109.5 ?
H18A C18 H18B . . 109.5 ?
C14 C18 H18C . . 109.5 ?
H18A C18 H18C . . 109.5 ?
H18B C18 H18C . . 109.5 ?
C16 C19 H19A . . 109.5 ?
C16 C19 H19B . . 109.5 ?
H19A C19 H19B . . 109.5 ?
C16 C19 H19C . . 109.5 ?
H19A C19 H19C . . 109.5 ?
H19B C19 H19C . . 109.5 ?
C26 C21 C22 . . 118.80(19) ?
C26 C21 P1 . . 121.69(16) ?
C22 C21 P1 . . 119.33(16) ?
C23 C22 C21 . . 119.6(2) ?
C23 C22 C27 . . 116.9(2) ?
C21 C22 C27 . . 123.5(2) ?
C22 C23 C24 . . 122.0(2) ?
C22 C23 H23 . . 119.0 ?
C24 C23 H23 . . 119.0 ?
C25 C24 C23 . . 117.5(2) ?
C25 C24 C28 . . 122.1(2) ?
C23 C24 C28 . . 120.4(2) ?
C24 C25 C26 . . 122.9(2) ?
C24 C25 H25 . . 118.5 ?
C26 C25 H25 . . 118.5 ?
C25 C26 C21 . . 118.7(2) ?
C25 C26 C29 . . 116.20(19) ?
C21 C26 C29 . . 125.1(2) ?
C22 C27 H27A . . 109.5 ?
C22 C27 H27B . . 109.5 ?
H27A C27 H27B . . 109.5 ?
C22 C27 H27C . . 109.5 ?
H27A C27 H27C . . 109.5 ?
H27B C27 H27C . . 109.5 ?
C24 C28 H28A . . 109.5 ?
C24 C28 H28B . . 109.5 ?
H28A C28 H28B . . 109.5 ?
C24 C28 H28C . . 109.5 ?
H28A C28 H28C . . 109.5 ?
H28B C28 H28C . . 109.5 ?
C26 C29 H29A . . 109.5 ?
C26 C29 H29B . . 109.5 ?
H29A C29 H29B . . 109.5 ?
C26 C29 H29C . . 109.5 ?
H29A C29 H29C . . 109.5 ?
H29B C29 H29C . . 109.5 ?
C2 B1 C41 . . 123.2(2) ?
C2 B1 C31 . . 119.6(2) ?
C41 B1 C31 . . 114.35(19) ?
C2 B1 Rh1 . . 60.10(12) ?
C41 B1 Rh1 . . 110.97(14) ?
C31 B1 Rh1 . . 115.03(14) ?
C32 C31 C36 . . 113.9(2) ?
C32 C31 B1 . . 128.0(2) ?
C36 C31 B1 . . 117.81(19) ?
F32 C32 C31 . . 121.0(2) ?
F32 C32 C33 . . 115.3(2) ?
C31 C32 C33 . . 123.7(2) ?
F33 C33 C34 . . 120.0(2) ?
F33 C33 C32 . . 120.5(2) ?
C34 C33 C32 . . 119.5(2) ?
F34 C34 C33 . . 120.5(2) ?
F34 C34 C35 . . 120.1(2) ?
C33 C34 C35 . . 119.4(2) ?
F35 C35 C36 . . 121.0(2) ?
F35 C35 C34 . . 120.0(2) ?
C36 C35 C34 . . 119.0(2) ?
F36 C36 C35 . . 116.2(2) ?
F36 C36 C31 . . 119.4(2) ?
C35 C36 C31 . . 124.4(2) ?
C46 C41 C42 . . 112.9(2) ?
C46 C41 B1 . . 123.9(2) ?
C42 C41 B1 . . 122.81(19) ?
F42 C42 C43 . . 115.8(2) ?
F42 C42 C41 . . 119.5(2) ?
C43 C42 C41 . . 124.7(2) ?
F43 C43 C44 . . 119.6(2) ?
F43 C43 C42 . . 121.1(2) ?
C44 C43 C42 . . 119.3(2) ?
F44 C44 C43 . . 120.4(2) ?
F44 C44 C45 . . 120.3(2) ?
C43 C44 C45 . . 119.3(2) ?
F45 C45 C44 . . 119.7(2) ?
F45 C45 C46 . . 120.9(2) ?
C44 C45 C46 . . 119.4(2) ?
F46 C46 C45 . . 115.39(19) ?
F46 C46 C41 . . 120.3(2) ?
C45 C46 C41 . . 124.3(2) ?
C52 C51 C56 . . 106.6(2) ?
C52 C51 Rh1 . . 70.87(13) ?
C56 C51 Rh1 . . 96.74(14) ?
C52 C51 H51 . . 126.7 ?
C56 C51 H51 . . 126.7 ?
Rh1 C51 H51 . . 100.1 ?
C51 C52 C53 . . 106.0(2) ?
C51 C52 Rh1 . . 71.61(13) ?
C53 C52 Rh1 . . 97.26(14) ?
C51 C52 H52 . . 127.0 ?
C53 C52 H52 . . 127.0 ?
Rh1 C52 H52 . . 99.0 ?
C52 C53 C54 . . 101.63(17) ?
C52 C53 C57 . . 100.82(18) ?
C54 C53 C57 . . 99.99(18) ?
C52 C53 H53 . . 117.1 ?
C54 C53 H53 . . 117.1 ?
C57 C53 H53 . . 117.1 ?
C55 C54 C53 . . 106.6(2) ?
C55 C54 Rh1 . . 71.77(13) ?
C53 C54 Rh1 . . 95.06(14) ?
C55 C54 H54 . . 126.7 ?
C53 C54 H54 . . 126.7 ?
Rh1 C54 H54 . . 100.8 ?
C54 C55 C56 . . 106.5(2) ?
C54 C55 Rh1 . . 71.85(13) ?
C56 C55 Rh1 . . 95.21(14) ?
C54 C55 H55 . . 126.7 ?
C56 C55 H55 . . 126.7 ?
Rh1 C55 H55 . . 100.6 ?
C55 C56 C51 . . 101.91(17) ?
C55 C56 C57 . . 100.45(19) ?
C51 C56 C57 . . 100.21(18) ?
C55 C56 H56 . . 117.1 ?
C51 C56 H56 . . 117.1 ?
C57 C56 H56 . . 117.1 ?
C56 C57 C53 . . 93.49(17) ?
C56 C57 H57A . . 113.0 ?
C53 C57 H57A . . 113.0 ?
C56 C57 H57B . . 113.0 ?
C53 C57 H57B . . 113.0 ?
H57A C57 H57B . . 110.4 ?

loop_
_geom_torsion_atom_site_label_1
_geom_torsion_atom_site_label_2
_geom_torsion_atom_site_label_3
_geom_torsion_atom_site_label_4
_geom_torsion_site_symmetry_1
_geom_torsion_site_symmetry_2
_geom_torsion_site_symmetry_3
_geom_torsion_site_symmetry_4
_geom_torsion
_geom_torsion_publ_flag
C11 P1 C1 C2 . . . . -143.76(13) ?
C21 P1 C1 C2 . . . . 99.91(14) ?
Rh1 P1 C1 C2 . . . . -24.49(12) ?
P1 C1 C2 B1 . . . . 116.9(2) ?
P1 C1 C2 Rh1 . . . . 25.74(12) ?
C1 P1 C11 C12 . . . . 5.8(2) ?
C21 P1 C11 C12 . . . . 122.02(19) ?
Rh1 P1 C11 C12 . . . . -97.39(19) ?
C1 P1 C11 C16 . . . . -177.75(16) ?
C21 P1 C11 C16 . . . . -61.49(18) ?
Rh1 P1 C11 C16 . . . . 79.10(17) ?
C16 C11 C12 C13 . . . . -0.8(3) ?
P1 C11 C12 C13 . . . . 175.59(17) ?
C16 C11 C12 C17 . . . . 179.0(2) ?
P1 C11 C12 C17 . . . . -4.6(3) ?
C11 C12 C13 C14 . . . . -0.2(3) ?
C17 C12 C13 C14 . . . . -180.0(2) ?
C12 C13 C14 C15 . . . . 0.6(3) ?
C12 C13 C14 C18 . . . . -178.1(2) ?
C13 C14 C15 C16 . . . . -0.1(3) ?
C18 C14 C15 C16 . . . . 178.6(2) ?
C14 C15 C16 C11 . . . . -0.8(3) ?
C14 C15 C16 C19 . . . . 178.1(2) ?
C12 C11 C16 C15 . . . . 1.3(3) ?
P1 C11 C16 C15 . . . . -175.47(17) ?
C12 C11 C16 C19 . . . . -177.6(2) ?
P1 C11 C16 C19 . . . . 5.6(3) ?
C1 P1 C21 C26 . . . . -109.19(18) ?
C11 P1 C21 C26 . . . . 126.34(18) ?
Rh1 P1 C21 C26 . . . . -10.7(2) ?
C1 P1 C21 C22 . . . . 75.67(19) ?
C11 P1 C21 C22 . . . . -48.81(19) ?
Rh1 P1 C21 C22 . . . . 174.17(14) ?
C26 C21 C22 C23 . . . . -6.1(3) ?
P1 C21 C22 C23 . . . . 169.16(16) ?
C26 C21 C22 C27 . . . . 172.9(2) ?
P1 C21 C22 C27 . . . . -11.8(3) ?
C21 C22 C23 C24 . . . . 1.1(3) ?
C27 C22 C23 C24 . . . . -178.0(2) ?
C22 C23 C24 C25 . . . . 3.9(3) ?
C22 C23 C24 C28 . . . . -176.9(2) ?
C23 C24 C25 C26 . . . . -3.9(3) ?
C28 C24 C25 C26 . . . . 176.9(2) ?
C24 C25 C26 C21 . . . . -1.1(3) ?
C24 C25 C26 C29 . . . . 178.9(2) ?
C22 C21 C26 C25 . . . . 6.1(3) ?
P1 C21 C26 C25 . . . . -169.08(16) ?
C22 C21 C26 C29 . . . . -173.9(2) ?
P1 C21 C26 C29 . . . . 10.9(3) ?
C1 C2 B1 C41 . . . . 164.7(2) ?
Rh1 C2 B1 C41 . . . . -96.7(2) ?
C1 C2 B1 C31 . . . . 5.0(3) ?
Rh1 C2 B1 C31 . . . . 103.59(19) ?
C1 C2 B1 Rh1 . . . . -98.6(2) ?
C2 B1 C31 C32 . . . . -68.2(3) ?
C41 B1 C31 C32 . . . . 130.4(2) ?
Rh1 B1 C31 C32 . . . . 0.2(3) ?
C2 B1 C31 C36 . . . . 105.3(3) ?
C41 B1 C31 C36 . . . . -56.1(3) ?
Rh1 B1 C31 C36 . . . . 173.71(16) ?
C36 C31 C32 F32 . . . . 179.4(2) ?
B1 C31 C32 F32 . . . . -6.9(4) ?
C36 C31 C32 C33 . . . . -1.8(3) ?
B1 C31 C32 C33 . . . . 171.9(2) ?
F32 C32 C33 F33 . . . . 0.6(3) ?
C31 C32 C33 F33 . . . . -178.3(2) ?
F32 C32 C33 C34 . . . . 178.8(2) ?
C31 C32 C33 C34 . . . . -0.2(4) ?
F33 C33 C34 F34 . . . . 0.8(4) ?
C32 C33 C34 F34 . . . . -177.4(2) ?
F33 C33 C34 C35 . . . . 179.8(2) ?
C32 C33 C34 C35 . . . . 1.6(4) ?
F34 C34 C35 F35 . . . . -0.7(4) ?
C33 C34 C35 F35 . . . . -179.8(2) ?
F34 C34 C35 C36 . . . . 178.0(2) ?
C33 C34 C35 C36 . . . . -1.1(4) ?
F35 C35 C36 F36 . . . . -0.4(4) ?
C34 C35 C36 F36 . . . . -179.0(2) ?
F35 C35 C36 C31 . . . . 177.6(2) ?
C34 C35 C36 C31 . . . . -1.1(4) ?
C32 C31 C36 F36 . . . . -179.7(2) ?
B1 C31 C36 F36 . . . . 5.9(3) ?
C32 C31 C36 C35 . . . . 2.4(3) ?
B1 C31 C36 C35 . . . . -172.0(2) ?
C2 B1 C41 C46 . . . . -26.3(3) ?
C31 B1 C41 C46 . . . . 134.3(2) ?
Rh1 B1 C41 C46 . . . . -93.6(2) ?
C2 B1 C41 C42 . . . . 161.3(2) ?
C31 B1 C41 C42 . . . . -38.0(3) ?
Rh1 B1 C41 C42 . . . . 94.1(2) ?
C46 C41 C42 F42 . . . . -178.63(19) ?
B1 C41 C42 F42 . . . . -5.5(3) ?
C46 C41 C42 C43 . . . . -0.3(3) ?
B1 C41 C42 C43 . . . . 172.8(2) ?
F42 C42 C43 F43 . . . . -1.3(3) ?
C41 C42 C43 F43 . . . . -179.7(2) ?
F42 C42 C43 C44 . . . . 177.6(2) ?
C41 C42 C43 C44 . . . . -0.8(4) ?
F43 C43 C44 F44 . . . . 2.3(3) ?
C42 C43 C44 F44 . . . . -176.7(2) ?
F43 C43 C44 C45 . . . . -179.6(2) ?
C42 C43 C44 C45 . . . . 1.4(4) ?
F44 C44 C45 F45 . . . . -0.8(3) ?
C43 C44 C45 F45 . . . . -178.9(2) ?
F44 C44 C45 C46 . . . . 177.1(2) ?
C43 C44 C45 C46 . . . . -1.0(4) ?
F45 C45 C46 F46 . . . . 0.4(3) ?
C44 C45 C46 F46 . . . . -177.4(2) ?
F45 C45 C46 C41 . . . . 177.7(2) ?
C44 C45 C46 C41 . . . . -0.2(4) ?
C42 C41 C46 F46 . . . . 177.92(19) ?
B1 C41 C46 F46 . . . . 4.9(3) ?
C42 C41 C46 C45 . . . . 0.8(3) ?
B1 C41 C46 C45 . . . . -172.2(2) ?
C56 C51 C52 C53 . . . . 1.0(2) ?
Rh1 C51 C52 C53 . . . . 92.46(15) ?
C56 C51 C52 Rh1 . . . . -91.49(15) ?
C51 C52 C53 C54 . . . . -69.3(2) ?
Rh1 C52 C53 C54 . . . . 3.59(17) ?
C51 C52 C53 C57 . . . . 33.4(2) ?
Rh1 C52 C53 C57 . . . . 106.28(15) ?
C52 C53 C54 C55 . . . . 69.0(2) ?
C57 C53 C54 C55 . . . . -34.4(2) ?
C52 C53 C54 Rh1 . . . . -3.49(17) ?
C57 C53 C54 Rh1 . . . . -106.84(15) ?
C53 C54 C55 C56 . . . . 0.2(2) ?
Rh1 C54 C55 C56 . . . . 90.14(16) ?
C53 C54 C55 Rh1 . . . . -89.91(15) ?
C54 C55 C56 C51 . . . . -68.6(2) ?
Rh1 C55 C56 C51 . . . . 3.99(17) ?
C54 C55 C56 C57 . . . . 34.3(2) ?
Rh1 C55 C56 C57 . . . . 106.88(15) ?
C52 C51 C56 C55 . . . . 67.9(2) ?
Rh1 C51 C56 C55 . . . . -4.08(17) ?
C52 C51 C56 C57 . . . . -35.2(2) ?
Rh1 C51 C56 C57 . . . . -107.16(15) ?
C55 C56 C57 C53 . . . . -52.1(2) ?
C51 C56 C57 C53 . . . . 52.2(2) ?
C52 C53 C57 C56 . . . . -52.0(2) ?
C54 C53 C57 C56 . . . . 52.0(2) ?

_shelx_res_file                  
;


    erk9354.res created by SHELXL-2014/7


TITL erk9354.res in P2(1)/c
CELL  0.71073  11.3860  24.4438  12.1411   90.000   95.579   90.000
ZERR    4.000   0.0004   0.0008   0.0004    0.000    0.001    0.000
LATT 1
SYMM -X, 1/2+Y, 1/2-Z
SFAC C  H  B  F  P  Rh
UNIT 156  132  4  40  4  4
SIZE 0.052 0.142 0.242
TEMP -173.140
ACTA
CONF

OMIT     0   3   6
OMIT    -3   0   4
OMIT    -1   6   1
OMIT    -3   2   5
OMIT     0   6   3
OMIT    -3  12   1

L.S. 20
BOND $H
FMAP 2
PLAN 10

WGHT    0.024900    4.148900
FVAR       0.33715
P1    5    0.446228    0.610882    0.300725    11.00000    0.00724    0.00909 =
         0.00964    0.00053    0.00121    0.00008
RH1   6    0.330524    0.687557    0.333102    11.00000    0.00840    0.00783 =
         0.01244    0.00050    0.00149   -0.00059
C1    1    0.316704    0.567731    0.313402    11.00000    0.00925    0.01053 =
         0.01637    0.00062    0.00291   -0.00066
AFIX  23
H1A   2    0.271666    0.560429    0.240990    11.00000   -1.20000
H1B   2    0.337243    0.532803    0.351829    11.00000   -1.20000
AFIX   0
C2    1    0.252250    0.607211    0.384800    11.00000    0.01015    0.01029 =
         0.01375    0.00275    0.00303   -0.00295
AFIX  43
H2    2    0.288942    0.616094    0.456188    11.00000   -1.20000
AFIX   0
C11   1    0.511861    0.609354    0.167813    11.00000    0.01141    0.00965 =
         0.00966    0.00023    0.00088    0.00335
C12   1    0.465559    0.581433    0.070977    11.00000    0.01247    0.01107 =
         0.01431    0.00041   -0.00093    0.00408
C13   1    0.521799    0.587513   -0.025403    11.00000    0.02052    0.01344 =
         0.01060   -0.00339   -0.00120    0.00528
AFIX  43
H13   2    0.490492    0.568611   -0.090068    11.00000   -1.20000
AFIX   0
C14   1    0.621601    0.619936   -0.031481    11.00000    0.02285    0.01620 =
         0.01036    0.00206    0.00549    0.00744
C15   1    0.666280    0.646617    0.064053    11.00000    0.01634    0.01567 =
         0.01601    0.00260    0.00445   -0.00118
AFIX  43
H15   2    0.734382    0.668920    0.062142    11.00000   -1.20000
AFIX   0
C16   1    0.614358    0.641779    0.163230    11.00000    0.01190    0.01254 =
         0.01084    0.00162    0.00005    0.00148
C17   1    0.358398    0.544561    0.062131    11.00000    0.01697    0.02103 =
         0.01592   -0.00804   -0.00070   -0.00107
AFIX 137
H17A  2    0.353022    0.525060   -0.008706    11.00000   -1.50000
H17B  2    0.287195    0.566678    0.066402    11.00000   -1.50000
H17C  2    0.365537    0.518050    0.122966    11.00000   -1.50000
AFIX   0
C18   1    0.675930    0.626145   -0.138991    11.00000    0.03398    0.02776 =
         0.01353   -0.00008    0.01038    0.00326
AFIX 137
H18A  2    0.634107    0.654773   -0.183664    11.00000   -1.50000
H18B  2    0.669842    0.591435   -0.179541    11.00000   -1.50000
H18C  2    0.759205    0.636268   -0.123752    11.00000   -1.50000
AFIX   0
C19   1    0.673526    0.671484    0.262921    11.00000    0.01385    0.01933 =
         0.01355    0.00105    0.00294   -0.00675
AFIX 137
H19A  2    0.727133    0.646411    0.306066    11.00000   -1.50000
H19B  2    0.613396    0.684649    0.309043    11.00000   -1.50000
H19C  2    0.718389    0.702641    0.238249    11.00000   -1.50000
AFIX   0
C21   1    0.561572    0.583379    0.403373    11.00000    0.00698    0.01089 =
         0.01056    0.00297    0.00219   -0.00036
C22   1    0.619223    0.534032    0.380269    11.00000    0.01218    0.01137 =
         0.01182    0.00305    0.00277   -0.00170
C23   1    0.718720    0.517931    0.447370    11.00000    0.01440    0.00877 =
         0.01875    0.00392    0.00515    0.00079
AFIX  43
H23   2    0.757643    0.485051    0.430412    11.00000   -1.20000
AFIX   0
C24   1    0.763436    0.548519    0.539011    11.00000    0.01141    0.01491 =
         0.01299    0.00578    0.00205   -0.00190
C25   1    0.700998    0.594130    0.565294    11.00000    0.01296    0.01614 =
         0.00815    0.00185    0.00217   -0.00286
AFIX  43
H25   2    0.727588    0.614086    0.630108    11.00000   -1.20000
AFIX   0
C26   1    0.600175    0.612399    0.500841    11.00000    0.01111    0.01350 =
         0.00989    0.00155    0.00487   -0.00040
C27   1    0.577391    0.496376    0.285932    11.00000    0.01808    0.01178 =
         0.02162   -0.00405   -0.00080    0.00118
AFIX 137
H27A  2    0.596760    0.512387    0.215938    11.00000   -1.50000
H27B  2    0.491771    0.491502    0.283849    11.00000   -1.50000
H27C  2    0.616490    0.460799    0.296779    11.00000   -1.50000
AFIX   0
C28   1    0.875749    0.531028    0.606725    11.00000    0.01267    0.01913 =
         0.02344    0.00309   -0.00118    0.00047
AFIX 137
H28A  2    0.944027    0.542077    0.568687    11.00000   -1.50000
H28B  2    0.875895    0.491184    0.615685    11.00000   -1.50000
H28C  2    0.880067    0.548497    0.679660    11.00000   -1.50000
AFIX   0
C29   1    0.540679    0.662639    0.542609    11.00000    0.02265    0.02532 =
         0.01253   -0.00541   -0.00148    0.01016
AFIX 137
H29A  2    0.523527    0.656626    0.619228    11.00000   -1.50000
H29B  2    0.466886    0.669536    0.496149    11.00000   -1.50000
H29C  2    0.593103    0.694282    0.539494    11.00000   -1.50000
AFIX   0
B1    3    0.136745    0.632347    0.349788    11.00000    0.01344    0.00899 =
         0.01113    0.00145    0.00348   -0.00197
C31   1    0.065871    0.614513    0.232895    11.00000    0.00971    0.01122 =
         0.01522    0.00085    0.00027    0.00325
C32   1    0.096073    0.624899    0.126916    11.00000    0.01429    0.01500 =
         0.01902    0.00067    0.00069    0.00044
F32   4    0.188297    0.657827    0.110029    11.00000    0.02592    0.02695 =
         0.01624    0.00175    0.00528   -0.00917
C33   1    0.037336    0.602338    0.031863    11.00000    0.02447    0.02617 =
         0.01318    0.00057   -0.00200    0.00484
F33   4    0.073193    0.613126   -0.067776    11.00000    0.04576    0.04743 =
         0.01140    0.00122   -0.00003   -0.00353
C34   1   -0.056153    0.567505    0.040932    11.00000    0.01991    0.02572 =
         0.02142   -0.00642   -0.00981    0.00423
F34   4   -0.111396    0.543532   -0.049619    11.00000    0.03345    0.04132 =
         0.02755   -0.01471   -0.01514   -0.00162
C35   1   -0.092043    0.556617    0.144283    11.00000    0.01294    0.02197 =
         0.03156   -0.00346   -0.00430   -0.00322
F35   4   -0.182698    0.522622    0.154279    11.00000    0.02146    0.03864 =
         0.04282   -0.00864   -0.00202   -0.01687
C36   1   -0.031709    0.580346    0.236114    11.00000    0.01192    0.01928 =
         0.01755    0.00081    0.00020    0.00030
F36   4   -0.069855    0.567491    0.334642    11.00000    0.01712    0.02663 =
         0.02409    0.00072    0.00574   -0.00798
C41   1    0.056579    0.661479    0.434117    11.00000    0.00901    0.01042 =
         0.01552   -0.00140    0.00167   -0.00194
C42   1   -0.033818    0.698011    0.399674    11.00000    0.01243    0.01520 =
         0.01461    0.00063   -0.00140   -0.00030
F42   4   -0.049687    0.713460    0.291934    11.00000    0.01433    0.02275 =
         0.01927    0.00577   -0.00059    0.00532
C43   1   -0.112781    0.719466    0.467322    11.00000    0.00948    0.01691 =
         0.02599   -0.00644   -0.00253    0.00217
F43   4   -0.198057    0.754393    0.427521    11.00000    0.01878    0.02709 =
         0.03112   -0.00843   -0.00265    0.01242
C44   1   -0.105371    0.704260    0.576427    11.00000    0.01239    0.02211 =
         0.02006   -0.01367    0.00550   -0.00111
F44   4   -0.185176    0.722544    0.642697    11.00000    0.01987    0.03519 =
         0.02771   -0.01789    0.00697    0.00366
C45   1   -0.017523    0.668740    0.616932    11.00000    0.01621    0.01873 =
         0.01497   -0.00389    0.00265   -0.00363
F45   4   -0.010878    0.652906    0.723253    11.00000    0.02989    0.03384 =
         0.01269   -0.00335    0.00675    0.00162
C46   1    0.060314    0.648490    0.546322    11.00000    0.01094    0.01232 =
         0.01612   -0.00027   -0.00051   -0.00125
F46   4    0.140643    0.612208    0.591993    11.00000    0.01934    0.01988 =
         0.01387    0.00316    0.00165    0.00517
C51   1    0.442988    0.759461    0.347343    11.00000    0.01523    0.00807 =
         0.01981    0.00184    0.00027   -0.00393
AFIX  43
H51   2    0.510922    0.744606    0.388287    11.00000   -1.20000
AFIX   0
C52   1    0.406272    0.750190    0.236038    11.00000    0.01576    0.00891 =
         0.01900    0.00150    0.00517   -0.00348
AFIX  43
H52   2    0.443378    0.727418    0.186308    11.00000   -1.20000
AFIX   0
C53   1    0.293760    0.784228    0.210130    11.00000    0.01598    0.01211 =
         0.01577    0.00322   -0.00137    0.00057
AFIX  13
H53   2    0.268546    0.791961    0.130451    11.00000   -1.20000
AFIX   0
C54   1    0.205869    0.753551    0.276116    11.00000    0.01313    0.00992 =
         0.02378   -0.00098    0.00071    0.00300
AFIX  43
H54   2    0.139724    0.732721    0.246584    11.00000   -1.20000
AFIX   0
C55   1    0.241787    0.762163    0.386813    11.00000    0.01644    0.00846 =
         0.02261    0.00008    0.00518    0.00187
AFIX  43
H55   2    0.205355    0.748325    0.448222    11.00000   -1.20000
AFIX   0
C56   1    0.352028    0.798455    0.390995    11.00000    0.02097    0.01072 =
         0.01642   -0.00252    0.00013   -0.00200
AFIX  13
H56   2    0.375908    0.817858    0.462174    11.00000   -1.20000
AFIX   0
C57   1    0.321325    0.834311    0.287321    11.00000    0.01991    0.01100 =
         0.02449    0.00025    0.00324    0.00015
AFIX  23
H57A  2    0.389039    0.856216    0.266860    11.00000   -1.20000
H57B  2    0.251847    0.858076    0.293410    11.00000   -1.20000
AFIX   0
HKLF 4

REM  erk9354.res in P2(1)/c
REM R1 =  0.0322 for    6353 Fo > 4sig(Fo)  and  0.0483 for all    7718 data
REM    475 parameters refined using      0 restraints

END

WGHT      0.0249      4.1477

REM Highest difference peak  0.519,  deepest hole -0.526,  1-sigma level  0.083
Q1    1  -0.1239  0.4825  0.1808  11.00000  0.05    0.52
Q2    1   0.9049  0.5419  0.6960  11.00000  0.05    0.51
Q3    1   0.7376  0.5782  0.5171  11.00000  0.05    0.49
Q4    1  -0.0441  0.6980  0.6011  11.00000  0.05    0.48
Q5    1   0.6254  0.4715  0.3261  11.00000  0.05    0.45
Q6    1   0.2792  0.5974  0.4852  11.00000  0.05    0.44
Q7    1   0.3103  0.8133  0.2419  11.00000  0.05    0.40
Q8    1   0.4105  0.5182  0.2381  11.00000  0.05    0.40
Q9    1   0.7505  0.5417  0.4781  11.00000  0.05    0.39
Q10   1   0.5977  0.5186  0.3284  11.00000  0.05    0.38
;
_shelx_res_checksum              64728
####################################################################### 
# 
# This file contains crystal structure data downloaded from the 
# Cambridge Structural Database (CSD) hosted by the Cambridge 
# Crystallographic Data Centre (CCDC).
# 
# Full information about CCDC data access policies and citation 
# guidelines are available at http://www.ccdc.cam.ac.uk/access/V1 
# 
# Audit and citation data items may have been added by the CCDC. 
# Please retain this information to preserve the provenance of 
# this file and to allow appropriate attribution of the data. 
# 
#######################################################################

data_erk8412
_database_code_depnum_ccdc_archive 'CCDC 1960303'
loop_
_audit_author_name
_audit_author_address
'Constantin G. Daniliuc'
;Organisch Chemisches Institut WWU University of Muenster
Germany
;
_audit_update_record             
;
2019-10-19 deposited with the CCDC.	2020-06-18 downloaded from the CCDC.
;

_audit_creation_method           'APEX3 v2016.1-0'
_chemical_name_systematic        ?
_chemical_name_common            ?
_chemical_formula_moiety         ?
_chemical_formula_sum            'C48 H52 B F10 Li N P'
_chemical_formula_iupac          ?
_chemical_formula_weight         881.62

_chemical_melting_point          ?

_space_group_crystal_system      monoclinic
_space_group_name_H-M_alt        'P 1 21/n 1'
_space_group_name_Hall           '-P 2yn'
loop_
_space_group_symop_operation_xyz
'x, y, z'
'-x+1/2, y+1/2, -z+1/2'
'-x, -y, -z'
'x-1/2, -y-1/2, z-1/2'

_cell_length_a                   12.4065(2)
_cell_length_b                   20.2711(4)
_cell_length_c                   18.1486(4)
_cell_angle_alpha                90
_cell_angle_beta                 95.6760(10)
_cell_angle_gamma                90
_cell_volume                     4541.88(15)
_cell_formula_units_Z            4
_cell_measurement_reflns_used    10852
_cell_measurement_theta_min      4.08
_cell_measurement_theta_max      28.28
_cell_measurement_temperature    173.(2)

_exptl_crystal_description       prism
_exptl_crystal_colour            colourless
_exptl_crystal_size_max          0.230
_exptl_crystal_size_mid          0.180
_exptl_crystal_size_min          0.140
_exptl_crystal_density_diffrn    1.289
_exptl_crystal_density_meas      ?
_exptl_crystal_density_method    'not measured'
_exptl_crystal_F_000             1840

_exptl_absorpt_coefficient_mu    0.135
_exptl_absorpt_correction_type   multi-scan
_exptl_absorpt_process_details   
'Denzo (Otwinowski, Borek, Majewski & Minor, 2003)'
_exptl_absorpt_correction_T_min  0.97
_exptl_absorpt_correction_T_max  0.98

_exptl_special_details           
;
;

_diffrn_ambient_temperature      173.(2)

_diffrn_source                   'Mo rotating anode'
_diffrn_source_type              'Mo rotating anode'

_diffrn_radiation_type           'Mo K\a'
_diffrn_radiation_wavelength     0.71073
_diffrn_radiation_monochromator  'Montel mirror'

_diffrn_measurement_device_type  'rotating anode Nonius FR591'
_diffrn_measurement_method       'omega and phi scans'

_diffrn_detector_area_resol_mean ?

_diffrn_reflns_number            45257
_diffrn_reflns_av_R_equivalents  0.0610
_diffrn_reflns_av_unetI/netI     0.0339
_diffrn_reflns_theta_min         4.12
_diffrn_reflns_theta_max         25.00
_diffrn_reflns_theta_full        25.00
_diffrn_measured_fraction_theta_max 0.993
_diffrn_measured_fraction_theta_full 0.993
_diffrn_reflns_limit_h_min       -14
_diffrn_reflns_limit_h_max       14
_diffrn_reflns_limit_k_min       -24
_diffrn_reflns_limit_k_max       23
_diffrn_reflns_limit_l_min       -21
_diffrn_reflns_limit_l_max       21

_refine_special_details          
;

Reflections were merged by SHELXL according to the crystal
class for the calculation of statistics and refinement.

_reflns_Friedel_fraction is defined as the number of unique
Friedel pairs measured divided by the number that would be
possible theoretically, ignoring centric projections and
systematic absences.

The hydrogen at N1 atom was refined freely.
;

_reflns_number_total             7964
_reflns_number_gt                6527
_reflns_threshold_expression     'I > 2\s(I)'

_refine_ls_structure_factor_coef Fsqd
_refine_ls_matrix_type           full
_refine_ls_R_factor_all          0.0635
_refine_ls_R_factor_gt           0.0505
_refine_ls_wR_factor_gt          0.1267
_refine_ls_wR_factor_ref         0.1377
_refine_ls_goodness_of_fit_ref   1.043
_refine_ls_restrained_S_all      1.053
_refine_ls_number_reflns         7964
_refine_ls_number_parameters     734
_refine_ls_number_restraints     399
_refine_ls_number_constraints    ?
_refine_ls_hydrogen_treatment    mixed
_refine_ls_weighting_scheme      calc
_refine_ls_weighting_details     
'w=1/[\s^2^(Fo^2^)+(0.0575P)^2^+2.9206P] where P=(Fo^2^+2Fc^2^)/3'

_atom_sites_solution_hydrogens   mixed
_atom_sites_solution_primary     ?
_atom_sites_solution_secondary   ?

_refine_ls_shift/su_max          0.001
_refine_ls_shift/su_mean         0.000
_refine_diff_density_max         0.243
_refine_diff_density_min         -0.207
_refine_ls_extinction_method     none
_refine_ls_extinction_coef       ?

loop_
_atom_type_symbol
_atom_type_description
_atom_type_scat_dispersion_real
_atom_type_scat_dispersion_imag
_atom_type_scat_source
C C 0.0033 0.0016 'International Tables Vol C Tables 4.2.6.8 and 6.1.1.4'
H H 0.0000 0.0000 'International Tables Vol C Tables 4.2.6.8 and 6.1.1.4'
Li Li -0.0003 0.0001 'International Tables Vol C Tables 4.2.6.8 and 6.1.1.4'
B B 0.0013 0.0007 'International Tables Vol C Tables 4.2.6.8 and 6.1.1.4'
N N 0.0061 0.0033 'International Tables Vol C Tables 4.2.6.8 and 6.1.1.4'
F F 0.0171 0.0103 'International Tables Vol C Tables 4.2.6.8 and 6.1.1.4'
P P 0.1023 0.0942 'International Tables Vol C Tables 4.2.6.8 and 6.1.1.4'

_computing_data_collection       
;

Collect (Nonius B.V., 1998)
;
_computing_cell_refinement       'Collect (Nonius B.V., 1998)'
_computing_data_reduction        'Denzo-SMN (Otwinowski & Minor, 1997)'
_computing_structure_solution    'SHELXL-2014/7 (Sheldrick, 2014)'
_computing_structure_refinement  'SHELXL-2014/7 (Sheldrick, 2014)'
_computing_molecular_graphics    'XP (Sheldrick, 2014)'
_computing_publication_material  'SHELXL-2014/7 (Sheldrick, 2014)'

loop_
_atom_site_type_symbol
_atom_site_label
_atom_site_fract_x
_atom_site_fract_y
_atom_site_fract_z
_atom_site_U_iso_or_equiv
_atom_site_adp_type
_atom_site_calc_flag
_atom_site_refinement_flags_adp
_atom_site_refinement_flags_occupancy
_atom_site_refinement_flags_posn
_atom_site_occupancy
_atom_site_disorder_assembly
_atom_site_disorder_group
P P1 0.66274(4) 0.18216(3) 0.90657(3) 0.03279(15) Uani d . . . 1.0 . .
C C1 0.63672(17) 0.24203(11) 0.82958(12) 0.0366(5) Uani d . . . 1.0 . .
H H1A 0.5637 0.2612 0.8315 0.044 Uiso calc U . R 1.0 . .
H H1B 0.6899 0.2784 0.837 0.044 Uiso calc U . R 1.0 . .
C C2 0.64354(16) 0.21248(10) 0.75365(11) 0.0349(5) Uani d . . . 1.0 . .
H H2 0.7126 0.1972 0.7428 0.042 Uiso calc U . R 1.0 . .
C C11 0.61099(16) 0.22723(11) 0.98407(12) 0.0357(5) Uani d . . . 1.0 . .
C C12 0.66404(18) 0.28103(12) 1.02073(12) 0.0421(5) Uani d . . . 1.0 . .
C C13 0.6145(2) 0.31400(13) 1.07552(14) 0.0516(6) Uani d . . . 1.0 . .
H H13 0.6511 0.3502 1.1 0.062 Uiso calc U . R 1.0 . .
C C14 0.5138(2) 0.29609(14) 1.09575(14) 0.0537(6) Uani d . . . 1.0 . .
C C15 0.46331(19) 0.24296(14) 1.06009(13) 0.0498(6) Uani d . . . 1.0 . .
H H15 0.3946 0.2295 1.0737 0.06 Uiso calc U . R 1.0 . .
C C16 0.50884(17) 0.20823(12) 1.00498(12) 0.0406(5) Uani d . . . 1.0 . .
C C17 0.7720(2) 0.30708(14) 1.00212(16) 0.0566(7) Uani d . . . 1.0 . .
H H17A 0.8274 0.273 1.0123 0.085 Uiso calc U . R 1.0 . .
H H17B 0.7916 0.3461 1.0324 0.085 Uiso calc U . R 1.0 . .
H H17C 0.767 0.3191 0.9496 0.085 Uiso calc U . R 1.0 . .
C C18 0.4615(3) 0.33482(19) 1.15430(18) 0.0812(10) Uani d . . . 1.0 . .
H H18A 0.4727 0.3821 1.1468 0.122 Uiso calc U . R 1.0 . .
H H18B 0.4944 0.322 1.2035 0.122 Uiso calc U . R 1.0 . .
H H18C 0.3837 0.3253 1.1503 0.122 Uiso calc U . R 1.0 . .
C C19 0.44423(19) 0.15211(14) 0.96839(15) 0.0544(6) Uani d . . . 1.0 . .
H H19A 0.3813 0.1432 0.9955 0.082 Uiso calc U . R 1.0 . .
H H19B 0.4898 0.1126 0.9687 0.082 Uiso calc U . R 1.0 . .
H H19C 0.4196 0.1641 0.9172 0.082 Uiso calc U . R 1.0 . .
C C21 0.80728(16) 0.16453(10) 0.93411(11) 0.0339(5) Uani d . . . 1.0 . .
C C22 0.82395(17) 0.11358(11) 0.98748(12) 0.0375(5) Uani d . . . 1.0 . .
C C23 0.92803(19) 0.09074(12) 1.00882(13) 0.0440(5) Uani d . . . 1.0 . .
H H23 0.9379 0.0576 1.0459 0.053 Uiso calc U . R 1.0 . .
C C24 1.01759(18) 0.11479(12) 0.97781(14) 0.0465(6) Uani d . . . 1.0 . .
C C25 1.00067(17) 0.16422(12) 0.92574(13) 0.0435(5) Uani d . . . 1.0 . .
H H25 1.0614 0.1813 0.904 0.052 Uiso calc U . R 1.0 . .
C C26 0.89881(16) 0.19023(11) 0.90351(12) 0.0370(5) Uani d . . . 1.0 . .
C C27 0.73128(19) 0.08256(12) 1.02288(13) 0.0463(6) Uani d . . . 1.0 . .
H H27A 0.7593 0.048 1.0573 0.069 Uiso calc U . R 1.0 . .
H H27B 0.6798 0.0632 0.9844 0.069 Uiso calc U . R 1.0 . .
H H27C 0.6946 0.1163 1.0499 0.069 Uiso calc U . R 1.0 . .
C C28 1.1309(2) 0.08914(15) 1.00103(19) 0.0669(8) Uani d . . . 1.0 . .
H H28A 1.169 0.0818 0.957 0.1 Uiso calc U . R 1.0 . .
H H28B 1.1261 0.0475 1.0279 0.1 Uiso calc U . R 1.0 . .
H H28C 1.1706 0.1216 1.0333 0.1 Uiso calc U . R 1.0 . .
C C29 0.89586(18) 0.24610(12) 0.84885(13) 0.0455(6) Uani d . . . 1.0 . .
H H29A 0.9695 0.2555 0.8366 0.068 Uiso calc U . R 1.0 . .
H H29B 0.8658 0.2855 0.8706 0.068 Uiso calc U . R 1.0 . .
H H29C 0.8503 0.2338 0.8037 0.068 Uiso calc U . R 1.0 . .
B B1 0.55550(19) 0.20516(12) 0.69618(13) 0.0347(5) Uani d . . . 1.0 . .
C C31 0.43283(17) 0.21980(12) 0.71268(12) 0.0393(5) Uani d . . . 1.0 . .
F F32 0.42426(11) 0.12161(7) 0.78196(8) 0.0541(4) Uani d . . . 1.0 . .
C C32 0.37616(18) 0.17932(12) 0.75539(13) 0.0425(5) Uani d . . . 1.0 . .
F F33 0.22390(12) 0.14904(9) 0.81723(10) 0.0748(5) Uani d . . . 1.0 . .
C C33 0.27373(19) 0.19147(14) 0.77461(14) 0.0507(6) Uani d . . . 1.0 . .
F F34 0.12284(12) 0.26254(10) 0.76740(10) 0.0800(6) Uani d . . . 1.0 . .
C C34 0.22278(19) 0.24843(16) 0.74979(15) 0.0576(7) Uani d . . . 1.0 . .
F F35 0.22339(15) 0.34613(10) 0.68214(11) 0.0909(6) Uani d . . . 1.0 . .
C C35 0.2738(2) 0.29079(15) 0.70656(15) 0.0587(7) Uani d . . . 1.0 . .
F F36 0.42467(14) 0.31977(9) 0.64653(10) 0.0740(5) Uani d . . . 1.0 . .
C C36 0.3764(2) 0.27598(13) 0.68854(13) 0.0504(6) Uani d . . . 1.0 . .
C C41 0.57302(16) 0.18407(11) 0.61314(12) 0.0356(5) Uani d . . . 1.0 . .
F F42 0.44857(12) 0.09611(7) 0.61274(8) 0.0547(4) Uani d . . . 1.0 . .
C C42 0.51783(18) 0.13278(11) 0.57641(13) 0.0414(5) Uani d . . . 1.0 . .
F F43 0.46960(15) 0.06623(8) 0.47099(9) 0.0704(5) Uani d . . . 1.0 . .
C C43 0.5283(2) 0.11577(12) 0.50373(13) 0.0473(6) Uani d . . . 1.0 . .
F F44 0.60973(14) 0.13579(9) 0.39407(8) 0.0685(5) Uani d . . . 1.0 . .
C C44 0.5984(2) 0.15088(13) 0.46505(13) 0.0488(6) Uani d . . . 1.0 . .
F F45 0.72328(12) 0.23762(8) 0.45999(8) 0.0620(4) Uani d . . . 1.0 . .
C C45 0.65553(18) 0.20232(13) 0.49855(13) 0.0449(6) Uani d . . . 1.0 . .
F F46 0.69898(11) 0.27013(7) 0.59982(8) 0.0529(4) Uani d . . . 1.0 . .
C C46 0.64235(17) 0.21785(11) 0.57084(12) 0.0398(5) Uani d . . . 1.0 . .
Li Li1 0.5906(3) 0.10664(18) 0.7918(2) 0.0456(9) Uani d . . D 1.0 . .
N N1 0.65584(19) 0.01359(11) 0.80317(14) 0.0381(7) Uani d U P D 0.803(4) A 1
H H1 0.686(3) 0.0152(16) 0.852(2) 0.051(9) Uiso d . P . 0.803(4) A 1
C C51 0.5731(4) -0.0404(2) 0.8048(3) 0.0431(10) Uani d U P D 0.803(4) A 1
C C52 0.6260(4) -0.10829(16) 0.8135(2) 0.0552(9) Uani d U P D 0.803(4) A 1
H H52A 0.6604 -0.1129 0.8649 0.066 Uiso calc U P R 0.803(4) A 1
H H52B 0.5691 -0.1425 0.8056 0.066 Uiso calc U P R 0.803(4) A 1
C C53 0.7109(5) -0.1203(3) 0.7601(3) 0.0645(15) Uani d U P D 0.803(4) A 1
H H53A 0.7448 -0.164 0.77 0.077 Uiso calc U P R 0.803(4) A 1
H H53B 0.6762 -0.1201 0.7086 0.077 Uiso calc U P R 0.803(4) A 1
C C54 0.7953(3) -0.06780(15) 0.7693(2) 0.0547(9) Uani d U P D 0.803(4) A 1
H H54A 0.8489 -0.0755 0.7333 0.066 Uiso calc U P R 0.803(4) A 1
H H54B 0.8339 -0.0712 0.8196 0.066 Uiso calc U P R 0.803(4) A 1
C C55 0.7499(3) 0.00196(18) 0.7584(2) 0.0409(9) Uani d U P D 0.803(4) A 1
C C56 0.4924(3) -0.03763(16) 0.7347(2) 0.0555(9) Uani d U P D 0.803(4) A 1
H H56A 0.4662 0.0077 0.7268 0.083 Uiso calc U P R 0.803(4) A 1
H H56B 0.4311 -0.0669 0.7407 0.083 Uiso calc U P R 0.803(4) A 1
H H56C 0.5287 -0.0519 0.6918 0.083 Uiso calc U P R 0.803(4) A 1
C C57 0.5092(3) -0.0250(2) 0.8709(2) 0.0539(10) Uani d U P D 0.803(4) A 1
H H57A 0.5587 -0.0243 0.9165 0.081 Uiso calc U P R 0.803(4) A 1
H H57B 0.454 -0.0591 0.8749 0.081 Uiso calc U P R 0.803(4) A 1
H H57C 0.474 0.0181 0.8636 0.081 Uiso calc U P R 0.803(4) A 1
C C58 0.7184(5) 0.0168(3) 0.6769(3) 0.0563(14) Uani d U P D 0.803(4) A 1
H H58A 0.6682 -0.0172 0.6558 0.084 Uiso calc U P R 0.803(4) A 1
H H58B 0.7834 0.017 0.6503 0.084 Uiso calc U P R 0.803(4) A 1
H H58C 0.6832 0.0601 0.672 0.084 Uiso calc U P R 0.803(4) A 1
C C59 0.8371(3) 0.0516(2) 0.7872(2) 0.0516(9) Uani d U P D 0.803(4) A 1
H H59A 0.8093 0.0966 0.7791 0.077 Uiso calc U P R 0.803(4) A 1
H H59B 0.9015 0.0457 0.7606 0.077 Uiso calc U P R 0.803(4) A 1
H H59C 0.8565 0.0444 0.8402 0.077 Uiso calc U P R 0.803(4) A 1
N N1A 0.6029(7) 0.0084(4) 0.7498(5) 0.043(3) Uani d U P D 0.197(4) A 2
H H1D 0.5611 0.0097 0.6998 0.051 Uiso calc U P R 0.197(4) A 2
C C51A 0.5421(11) -0.0396(7) 0.7930(9) 0.041(5) Uani d U P D 0.197(4) A 2
C C52A 0.5765(12) -0.1112(6) 0.7817(10) 0.057(4) Uani d U P D 0.197(4) A 2
H H52C 0.5498 -0.1386 0.8212 0.069 Uiso calc U P R 0.197(4) A 2
H H52D 0.5406 -0.127 0.7338 0.069 Uiso calc U P R 0.197(4) A 2
C C53A 0.6956(14) -0.1218(10) 0.7822(11) 0.045(5) Uani d U P D 0.197(4) A 2
H H53C 0.7097 -0.1685 0.7706 0.054 Uiso calc U P R 0.197(4) A 2
H H53D 0.7315 -0.1122 0.8322 0.054 Uiso calc U P R 0.197(4) A 2
C C54A 0.7426(13) -0.0777(6) 0.7259(9) 0.064(4) Uani d U P D 0.197(4) A 2
H H54C 0.714 -0.0921 0.6756 0.077 Uiso calc U P R 0.197(4) A 2
H H54D 0.8222 -0.0837 0.7304 0.077 Uiso calc U P R 0.197(4) A 2
C C55A 0.7181(11) -0.0047(7) 0.7341(9) 0.046(5) Uani d U P D 0.197(4) A 2
C C56A 0.4215(12) -0.0334(8) 0.7709(11) 0.081(5) Uani d U P D 0.197(4) A 2
H H56D 0.3964 0.01 0.786 0.121 Uiso calc U P R 0.197(4) A 2
H H56E 0.383 -0.068 0.7954 0.121 Uiso calc U P R 0.197(4) A 2
H H56F 0.4071 -0.038 0.7171 0.121 Uiso calc U P R 0.197(4) A 2
C C57A 0.5673(19) -0.0242(10) 0.8765(9) 0.083(6) Uani d U P D 0.197(4) A 2
H H57D 0.6459 -0.024 0.8893 0.124 Uiso calc U P R 0.197(4) A 2
H H57E 0.5343 -0.058 0.9056 0.124 Uiso calc U P R 0.197(4) A 2
H H57F 0.5376 0.0191 0.8873 0.124 Uiso calc U P R 0.197(4) A 2
C C58A 0.736(2) 0.0327(13) 0.6637(12) 0.062(7) Uani d U P D 0.197(4) A 2
H H58D 0.6936 0.0123 0.6214 0.093 Uiso calc U P R 0.197(4) A 2
H H58E 0.8133 0.0312 0.6559 0.093 Uiso calc U P R 0.197(4) A 2
H H58F 0.7137 0.0787 0.6684 0.093 Uiso calc U P R 0.197(4) A 2
C C59A 0.7946(15) 0.0238(8) 0.7967(10) 0.066(5) Uani d U P D 0.197(4) A 2
H H59D 0.7981 0.0718 0.7913 0.098 Uiso calc U P R 0.197(4) A 2
H H59E 0.8671 0.005 0.7949 0.098 Uiso calc U P R 0.197(4) A 2
H H59F 0.7679 0.013 0.8443 0.098 Uiso calc U P R 0.197(4) A 2
C C61 0.1390(6) -0.0340(4) 0.6868(4) 0.093(2) Uani d U P D 0.657(9) B 1
C C62 0.1963(9) -0.0026(5) 0.6378(6) 0.100(3) Uani d U P D 0.657(9) B 1
H H62 0.241 0.0336 0.6541 0.12 Uiso calc U P R 0.657(9) B 1
C C63 0.1915(10) -0.0213(6) 0.5664(7) 0.148(4) Uani d U P D 0.657(9) B 1
H H63 0.2339 0.0012 0.5335 0.177 Uiso calc U P R 0.657(9) B 1
C C64 0.1253(8) -0.0731(5) 0.5403(6) 0.139(3) Uani d U P D 0.657(9) B 1
H H64 0.1175 -0.0849 0.4894 0.166 Uiso calc U P R 0.657(9) B 1
C C65 0.0704(8) -0.1074(5) 0.5926(5) 0.121(3) Uani d U P D 0.657(9) B 1
H H65 0.0288 -0.1449 0.5761 0.145 Uiso calc U P R 0.657(9) B 1
C C66 0.0728(11) -0.0901(7) 0.6667(6) 0.112(3) Uani d U P D 0.657(9) B 1
H H66 0.0339 -0.1135 0.701 0.134 Uiso calc U P R 0.657(9) B 1
C C67 0.1410(8) -0.0149(5) 0.7667(5) 0.138(3) Uani d U P D 0.657(9) B 1
H H67A 0.2161 -0.0139 0.7893 0.207 Uiso calc U P R 0.657(9) B 1
H H67B 0.0998 -0.0472 0.7927 0.207 Uiso calc U P R 0.657(9) B 1
H H67C 0.1085 0.0289 0.7705 0.207 Uiso calc U P R 0.657(9) B 1
C C61A 0.1527(16) -0.0278(11) 0.5835(10) 0.117(6) Uani d U P D 0.343(9) B 2
C C62A 0.191(3) 0.0058(14) 0.6462(11) 0.134(8) Uani d U P D 0.343(9) B 2
H H62A 0.2391 0.0413 0.64 0.161 Uiso calc U P R 0.343(9) B 2
C C63A 0.1667(13) -0.0061(8) 0.7160(11) 0.114(5) Uani d U P D 0.343(9) B 2
H H63A 0.1983 0.0173 0.7581 0.137 Uiso calc U P R 0.343(9) B 2
C C64A 0.0915(11) -0.0559(7) 0.7199(9) 0.104(5) Uani d U P D 0.343(9) B 2
H H64A 0.0651 -0.0666 0.7658 0.124 Uiso calc U P R 0.343(9) B 2
C C65A 0.055(3) -0.0896(16) 0.6566(12) 0.129(8) Uani d U P D 0.343(9) B 2
H H65A 0.0132 -0.1278 0.6637 0.155 Uiso calc U P R 0.343(9) B 2
C C66A 0.072(2) -0.0758(11) 0.5844(13) 0.156(7) Uani d U P D 0.343(9) B 2
H H66A 0.0339 -0.0957 0.5419 0.187 Uiso calc U P R 0.343(9) B 2
C C67A 0.194(2) -0.0109(13) 0.5100(11) 0.198(10) Uani d U P D 0.343(9) B 2
H H67D 0.1484 0.0235 0.4852 0.297 Uiso calc U P R 0.343(9) B 2
H H67E 0.1918 -0.0504 0.4787 0.297 Uiso calc U P R 0.343(9) B 2
H H67F 0.2688 0.005 0.5185 0.297 Uiso calc U P R 0.343(9) B 2

loop_
_atom_site_aniso_label
_atom_site_aniso_U_11
_atom_site_aniso_U_22
_atom_site_aniso_U_33
_atom_site_aniso_U_12
_atom_site_aniso_U_13
_atom_site_aniso_U_23
P1 0.0274(3) 0.0398(3) 0.0319(3) -0.0030(2) 0.0061(2) 0.0001(2)
C1 0.0336(11) 0.0410(12) 0.0353(11) -0.0002(9) 0.0038(9) 0.0012(9)
C2 0.0307(10) 0.0386(11) 0.0361(11) 0.0013(9) 0.0071(8) 0.0019(9)
C11 0.0306(10) 0.0451(12) 0.0320(11) 0.0029(9) 0.0064(8) 0.0042(9)
C12 0.0379(12) 0.0520(13) 0.0369(12) -0.0006(10) 0.0062(9) -0.0039(10)
C13 0.0552(15) 0.0581(15) 0.0422(14) 0.0052(12) 0.0079(11) -0.0087(12)
C14 0.0542(15) 0.0687(17) 0.0403(13) 0.0180(13) 0.0142(11) 0.0012(12)
C15 0.0372(12) 0.0714(17) 0.0435(13) 0.0121(12) 0.0178(10) 0.0130(12)
C16 0.0317(11) 0.0544(13) 0.0369(12) 0.0039(10) 0.0089(9) 0.0100(10)
C17 0.0481(14) 0.0619(16) 0.0616(16) -0.0180(12) 0.0150(12) -0.0226(13)
C18 0.085(2) 0.102(3) 0.0620(19) 0.032(2) 0.0303(17) -0.0069(18)
C19 0.0353(12) 0.0703(17) 0.0598(16) -0.0114(12) 0.0162(11) 0.0033(13)
C21 0.0302(10) 0.0395(11) 0.0322(11) -0.0017(8) 0.0043(8) -0.0050(9)
C22 0.0372(11) 0.0400(12) 0.0355(11) 0.0010(9) 0.0045(9) -0.0058(9)
C23 0.0442(13) 0.0440(13) 0.0423(13) 0.0040(10) -0.0040(10) -0.0028(10)
C24 0.0343(12) 0.0472(13) 0.0563(15) 0.0024(10) -0.0041(10) -0.0106(12)
C25 0.0292(11) 0.0506(14) 0.0512(14) -0.0051(10) 0.0068(10) -0.0085(11)
C26 0.0297(10) 0.0447(12) 0.0374(12) -0.0055(9) 0.0064(9) -0.0063(10)
C27 0.0477(13) 0.0492(14) 0.0431(13) -0.0001(11) 0.0101(10) 0.0086(11)
C28 0.0394(14) 0.0636(17) 0.095(2) 0.0066(12) -0.0081(14) -0.0033(16)
C29 0.0308(11) 0.0594(14) 0.0477(14) -0.0071(10) 0.0114(10) 0.0047(11)
B1 0.0349(12) 0.0360(12) 0.0340(13) 0.0008(10) 0.0068(10) 0.0034(10)
C31 0.0342(11) 0.0521(13) 0.0313(11) 0.0010(10) 0.0024(9) -0.0010(10)
F32 0.0433(8) 0.0524(8) 0.0680(10) -0.0039(6) 0.0119(7) 0.0122(7)
C32 0.0340(11) 0.0521(13) 0.0411(13) -0.0010(10) 0.0023(9) -0.0004(11)
F33 0.0481(9) 0.0955(12) 0.0852(12) -0.0145(8) 0.0282(8) 0.0075(10)
C33 0.0347(12) 0.0715(17) 0.0469(14) -0.0083(12) 0.0091(10) -0.0049(12)
F34 0.0386(8) 0.1236(15) 0.0802(12) 0.0193(9) 0.0175(8) -0.0142(11)
C34 0.0334(13) 0.093(2) 0.0471(14) 0.0088(13) 0.0086(11) -0.0105(14)
F35 0.0744(12) 0.1061(15) 0.0943(14) 0.0527(11) 0.0186(10) 0.0274(12)
C35 0.0488(15) 0.0749(18) 0.0522(15) 0.0254(14) 0.0032(12) 0.0015(14)
F36 0.0718(11) 0.0776(11) 0.0766(11) 0.0251(9) 0.0278(9) 0.0390(9)
C36 0.0467(14) 0.0660(16) 0.0390(13) 0.0096(12) 0.0073(10) 0.0095(12)
C41 0.0305(10) 0.0420(12) 0.0339(11) 0.0049(9) 0.0006(8) 0.0027(9)
F42 0.0613(9) 0.0517(8) 0.0501(8) -0.0153(7) 0.0008(7) 0.0076(7)
C42 0.0413(12) 0.0418(12) 0.0404(13) 0.0027(10) 0.0004(10) 0.0072(10)
F43 0.0950(12) 0.0586(9) 0.0545(9) -0.0136(9) -0.0079(8) -0.0119(8)
C43 0.0547(15) 0.0425(13) 0.0423(13) 0.0030(11) -0.0075(11) -0.0068(11)
F44 0.0834(11) 0.0869(12) 0.0356(8) 0.0108(9) 0.0075(7) -0.0122(8)
C44 0.0523(14) 0.0626(16) 0.0314(12) 0.0152(12) 0.0026(10) -0.0022(11)
F45 0.0536(9) 0.0912(11) 0.0442(8) -0.0059(8) 0.0195(7) 0.0043(8)
C45 0.0386(12) 0.0599(15) 0.0373(12) 0.0050(11) 0.0091(10) 0.0046(11)
F46 0.0496(8) 0.0642(9) 0.0471(8) -0.0188(7) 0.0147(6) -0.0062(7)
C46 0.0332(11) 0.0484(13) 0.0378(12) 0.0019(10) 0.0034(9) 0.0001(10)
Li1 0.043(2) 0.037(2) 0.058(2) 0.0015(16) 0.0099(18) 0.0022(18)
N1 0.0429(13) 0.0332(12) 0.0384(15) -0.0044(10) 0.0045(11) 0.0003(10)
C51 0.048(2) 0.0369(19) 0.043(2) -0.0077(15) -0.0015(17) 0.0027(15)
C52 0.067(2) 0.0364(16) 0.060(2) -0.0074(16) -0.002(2) 0.0055(15)
C53 0.091(3) 0.043(2) 0.061(3) 0.010(2) 0.013(2) -0.006(2)
C54 0.062(2) 0.0471(18) 0.055(2) 0.0135(15) 0.0084(17) -0.0025(15)
C55 0.046(2) 0.0401(18) 0.037(2) 0.0030(15) 0.0066(18) -0.0031(15)
C56 0.055(2) 0.0493(18) 0.059(2) -0.0124(15) -0.0067(17) 0.0017(16)
C57 0.053(2) 0.053(2) 0.058(2) -0.0135(19) 0.0137(18) 0.0052(16)
C58 0.066(3) 0.057(3) 0.048(3) 0.005(2) 0.018(2) 0.004(2)
C59 0.0437(19) 0.054(2) 0.059(2) -0.0021(16) 0.0141(15) -0.0010(17)
N1A 0.050(5) 0.037(4) 0.041(5) -0.007(4) -0.002(4) 0.002(4)
C51A 0.050(8) 0.030(6) 0.044(7) -0.011(5) 0.005(6) 0.002(5)
C52A 0.064(6) 0.048(6) 0.060(6) -0.008(5) 0.004(5) 0.003(5)
C53A 0.066(7) 0.030(6) 0.040(7) 0.004(5) 0.003(5) 0.008(5)
C54A 0.066(6) 0.054(6) 0.069(7) 0.005(5) -0.003(5) -0.009(5)
C55A 0.046(6) 0.046(6) 0.046(7) -0.003(5) -0.005(5) -0.004(5)
C56A 0.087(10) 0.062(8) 0.097(10) -0.019(7) 0.025(9) -0.006(8)
C57A 0.122(13) 0.049(8) 0.079(10) 0.001(10) 0.022(10) 0.012(8)
C58A 0.071(11) 0.063(11) 0.052(10) -0.017(8) 0.007(8) 0.000(8)
C59A 0.061(9) 0.043(8) 0.091(10) 0.011(7) -0.003(8) -0.018(8)
C61 0.090(4) 0.087(4) 0.099(4) 0.014(3) -0.012(4) -0.007(4)
C62 0.106(5) 0.070(4) 0.119(5) 0.009(3) -0.009(4) 0.005(4)
C63 0.153(7) 0.144(6) 0.145(6) 0.030(5) 0.006(5) 0.016(5)
C64 0.145(6) 0.138(6) 0.129(6) -0.002(5) -0.007(5) -0.018(5)
C65 0.117(5) 0.112(5) 0.128(5) 0.005(4) -0.013(4) 0.011(4)
C66 0.094(5) 0.102(5) 0.133(6) 0.011(4) -0.022(4) -0.009(4)
C67 0.137(7) 0.153(7) 0.119(6) 0.024(6) -0.013(5) -0.025(6)
C61A 0.115(8) 0.122(8) 0.114(8) 0.017(6) 0.016(6) -0.006(6)
C62A 0.141(10) 0.119(10) 0.140(10) 0.003(6) 0.008(6) 0.013(6)
C63A 0.113(7) 0.115(7) 0.114(8) 0.009(6) 0.009(6) 0.000(6)
C64A 0.099(7) 0.097(7) 0.118(7) 0.003(5) 0.026(6) 0.005(6)
C65A 0.123(10) 0.122(9) 0.141(9) -0.001(6) 0.005(6) -0.011(6)
C66A 0.151(9) 0.153(10) 0.163(9) 0.005(7) 0.016(6) 0.001(7)
C67A 0.212(15) 0.219(16) 0.168(14) 0.030(12) 0.047(12) 0.019(12)

_geom_special_details            
;

All esds (except the esd in the dihedral angle between two l.s. planes)
are estimated using the full covariance matrix.  The cell esds are taken
into account individually in the estimation of esds in distances, angles
and torsion angles; correlations between esds in cell parameters are only
used when they are defined by crystal symmetry.  An approximate (isotropic)
treatment of cell esds is used for estimating esds involving l.s. planes.
;

loop_
_geom_bond_atom_site_label_1
_geom_bond_atom_site_label_2
_geom_bond_site_symmetry_2
_geom_bond_distance
_geom_bond_publ_flag
P1 C11 . 1.845(2) ?
P1 C21 . 1.848(2) ?
P1 C1 . 1.855(2) ?
P1 Li1 . 2.667(4) ?
C1 C2 . 1.513(3) ?
C1 H1A . 0.99 ?
C1 H1B . 0.99 ?
C2 B1 . 1.441(3) ?
C2 Li1 . 2.367(4) ?
C2 H2 . 0.95 ?
C11 C12 . 1.407(3) ?
C11 C16 . 1.412(3) ?
C12 C13 . 1.391(3) ?
C12 C17 . 1.508(3) ?
C13 C14 . 1.384(4) ?
C13 H13 . 0.95 ?
C14 C15 . 1.375(4) ?
C14 C18 . 1.517(4) ?
C15 C16 . 1.388(3) ?
C15 H15 . 0.95 ?
C16 C19 . 1.508(3) ?
C17 H17A . 0.98 ?
C17 H17B . 0.98 ?
C17 H17C . 0.98 ?
C18 H18A . 0.98 ?
C18 H18B . 0.98 ?
C18 H18C . 0.98 ?
C19 H19A . 0.98 ?
C19 H19B . 0.98 ?
C19 H19C . 0.98 ?
C21 C26 . 1.412(3) ?
C21 C22 . 1.417(3) ?
C22 C23 . 1.390(3) ?
C22 C27 . 1.509(3) ?
C23 C24 . 1.383(3) ?
C23 H23 . 0.95 ?
C24 C25 . 1.379(3) ?
C24 C28 . 1.519(3) ?
C25 C26 . 1.392(3) ?
C25 H25 . 0.95 ?
C26 C29 . 1.504(3) ?
C27 H27A . 0.98 ?
C27 H27B . 0.98 ?
C27 H27C . 0.98 ?
C28 H28A . 0.98 ?
C28 H28B . 0.98 ?
C28 H28C . 0.98 ?
C29 H29A . 0.98 ?
C29 H29B . 0.98 ?
C29 H29C . 0.98 ?
B1 C41 . 1.602(3) ?
B1 C31 . 1.607(3) ?
B1 Li1 . 2.653(5) ?
C31 C32 . 1.370(3) ?
C31 C36 . 1.385(3) ?
F32 C32 . 1.378(3) ?
F32 Li1 . 2.076(4) ?
C32 C33 . 1.373(3) ?
F33 C33 . 1.347(3) ?
C33 C34 . 1.371(4) ?
F34 C34 . 1.342(3) ?
C34 C35 . 1.361(4) ?
F35 C35 . 1.339(3) ?
C35 C36 . 1.377(3) ?
F36 C36 . 1.349(3) ?
C41 C42 . 1.380(3) ?
C41 C46 . 1.389(3) ?
F42 C42 . 1.356(3) ?
C42 C43 . 1.382(3) ?
F43 C43 . 1.344(3) ?
C43 C44 . 1.370(4) ?
F44 C44 . 1.345(3) ?
C44 C45 . 1.369(4) ?
F45 C45 . 1.351(3) ?
C45 C46 . 1.375(3) ?
F46 C46 . 1.349(3) ?
Li1 N1 . 2.055(4) ?
Li1 N1A . 2.143(9) ?
N1 C51 . 1.503(5) ?
N1 C55 . 1.505(4) ?
N1 H1 . 0.92(4) ?
C51 C52 . 1.526(5) ?
C51 C57 . 1.534(5) ?
C51 C56 . 1.541(5) ?
C52 C53 . 1.520(6) ?
C52 H52A . 0.99 ?
C52 H52B . 0.99 ?
C53 C54 . 1.491(6) ?
C53 H53A . 0.99 ?
C53 H53B . 0.99 ?
C54 C55 . 1.528(4) ?
C54 H54A . 0.99 ?
C54 H54B . 0.99 ?
C55 C58 . 1.522(6) ?
C55 C59 . 1.532(5) ?
C56 H56A . 0.98 ?
C56 H56B . 0.98 ?
C56 H56C . 0.98 ?
C57 H57A . 0.98 ?
C57 H57B . 0.98 ?
C57 H57C . 0.98 ?
C58 H58A . 0.98 ?
C58 H58B . 0.98 ?
C58 H58C . 0.98 ?
C59 H59A . 0.98 ?
C59 H59B . 0.98 ?
C59 H59C . 0.98 ?
N1A C51A . 1.498(13) ?
N1A C55A . 1.508(12) ?
N1A H1D . 1.0 ?
C51A C56A . 1.516(14) ?
C51A C52A . 1.532(13) ?
C51A C57A . 1.548(14) ?
C52A C53A . 1.492(13) ?
C52A H52C . 0.99 ?
C52A H52D . 0.99 ?
C53A C54A . 1.516(13) ?
C53A H53C . 0.99 ?
C53A H53D . 0.99 ?
C54A C55A . 1.521(12) ?
C54A H54C . 0.99 ?
C54A H54D . 0.99 ?
C55A C59A . 1.521(13) ?
C55A C58A . 1.523(14) ?
C56A H56D . 0.98 ?
C56A H56E . 0.98 ?
C56A H56F . 0.98 ?
C57A H57D . 0.98 ?
C57A H57E . 0.98 ?
C57A H57F . 0.98 ?
C58A H58D . 0.98 ?
C58A H58E . 0.98 ?
C58A H58F . 0.98 ?
C59A H59D . 0.98 ?
C59A H59E . 0.98 ?
C59A H59F . 0.98 ?
C61 C62 . 1.352(9) ?
C61 C66 . 1.429(13) ?
C61 C67 . 1.499(11) ?
C62 C63 . 1.345(10) ?
C62 H62 . 0.95 ?
C63 C64 . 1.387(11) ?
C63 H63 . 0.95 ?
C64 C65 . 1.406(11) ?
C64 H64 . 0.95 ?
C65 C66 . 1.386(10) ?
C65 H65 . 0.95 ?
C66 H66 . 0.95 ?
C67 H67A . 0.98 ?
C67 H67B . 0.98 ?
C67 H67C . 0.98 ?
C61A C62A . 1.370(13) ?
C61A C66A . 1.40(2) ?
C61A C67A . 1.515(18) ?
C62A C63A . 1.351(13) ?
C62A H62A . 0.95 ?
C63A C64A . 1.380(13) ?
C63A H63A . 0.95 ?
C64A C65A . 1.375(15) ?
C64A H64A . 0.95 ?
C65A C66A . 1.374(14) ?
C65A H65A . 0.95 ?
C66A H66A . 0.95 ?
C67A H67D . 0.98 ?
C67A H67E . 0.98 ?
C67A H67F . 0.98 ?

loop_
_geom_angle_atom_site_label_1
_geom_angle_atom_site_label_2
_geom_angle_atom_site_label_3
_geom_angle_site_symmetry_1
_geom_angle_site_symmetry_3
_geom_angle
_geom_angle_publ_flag
C11 P1 C21 . . 106.92(9) ?
C11 P1 C1 . . 101.69(10) ?
C21 P1 C1 . . 114.97(10) ?
C11 P1 Li1 . . 139.84(11) ?
C21 P1 Li1 . . 110.00(11) ?
C1 P1 Li1 . . 76.55(11) ?
C2 C1 P1 . . 113.94(15) ?
C2 C1 H1A . . 108.8 ?
P1 C1 H1A . . 108.8 ?
C2 C1 H1B . . 108.8 ?
P1 C1 H1B . . 108.8 ?
H1A C1 H1B . . 107.7 ?
B1 C2 C1 . . 126.39(19) ?
B1 C2 Li1 . . 84.60(17) ?
C1 C2 Li1 . . 92.88(16) ?
B1 C2 H2 . . 116.8 ?
C1 C2 H2 . . 116.8 ?
Li1 C2 H2 . . 92.8 ?
C12 C11 C16 . . 118.4(2) ?
C12 C11 P1 . . 124.24(16) ?
C16 C11 P1 . . 117.33(17) ?
C13 C12 C11 . . 119.4(2) ?
C13 C12 C17 . . 117.2(2) ?
C11 C12 C17 . . 123.4(2) ?
C14 C13 C12 . . 122.5(2) ?
C14 C13 H13 . . 118.7 ?
C12 C13 H13 . . 118.7 ?
C15 C14 C13 . . 117.5(2) ?
C15 C14 C18 . . 121.9(3) ?
C13 C14 C18 . . 120.6(3) ?
C14 C15 C16 . . 122.5(2) ?
C14 C15 H15 . . 118.7 ?
C16 C15 H15 . . 118.7 ?
C15 C16 C11 . . 119.7(2) ?
C15 C16 C19 . . 117.6(2) ?
C11 C16 C19 . . 122.7(2) ?
C12 C17 H17A . . 109.5 ?
C12 C17 H17B . . 109.5 ?
H17A C17 H17B . . 109.5 ?
C12 C17 H17C . . 109.5 ?
H17A C17 H17C . . 109.5 ?
H17B C17 H17C . . 109.5 ?
C14 C18 H18A . . 109.5 ?
C14 C18 H18B . . 109.5 ?
H18A C18 H18B . . 109.5 ?
C14 C18 H18C . . 109.5 ?
H18A C18 H18C . . 109.5 ?
H18B C18 H18C . . 109.5 ?
C16 C19 H19A . . 109.5 ?
C16 C19 H19B . . 109.5 ?
H19A C19 H19B . . 109.5 ?
C16 C19 H19C . . 109.5 ?
H19A C19 H19C . . 109.5 ?
H19B C19 H19C . . 109.5 ?
C26 C21 C22 . . 117.96(19) ?
C26 C21 P1 . . 128.23(17) ?
C22 C21 P1 . . 113.45(15) ?
C23 C22 C21 . . 120.1(2) ?
C23 C22 C27 . . 117.9(2) ?
C21 C22 C27 . . 121.94(19) ?
C24 C23 C22 . . 122.1(2) ?
C24 C23 H23 . . 119.0 ?
C22 C23 H23 . . 119.0 ?
C25 C24 C23 . . 117.5(2) ?
C25 C24 C28 . . 120.9(2) ?
C23 C24 C28 . . 121.7(2) ?
C24 C25 C26 . . 123.1(2) ?
C24 C25 H25 . . 118.4 ?
C26 C25 H25 . . 118.4 ?
C25 C26 C21 . . 119.3(2) ?
C25 C26 C29 . . 116.03(19) ?
C21 C26 C29 . . 124.69(19) ?
C22 C27 H27A . . 109.5 ?
C22 C27 H27B . . 109.5 ?
H27A C27 H27B . . 109.5 ?
C22 C27 H27C . . 109.5 ?
H27A C27 H27C . . 109.5 ?
H27B C27 H27C . . 109.5 ?
C24 C28 H28A . . 109.5 ?
C24 C28 H28B . . 109.5 ?
H28A C28 H28B . . 109.5 ?
C24 C28 H28C . . 109.5 ?
H28A C28 H28C . . 109.5 ?
H28B C28 H28C . . 109.5 ?
C26 C29 H29A . . 109.5 ?
C26 C29 H29B . . 109.5 ?
H29A C29 H29B . . 109.5 ?
C26 C29 H29C . . 109.5 ?
H29A C29 H29C . . 109.5 ?
H29B C29 H29C . . 109.5 ?
C2 B1 C41 . . 122.99(19) ?
C2 B1 C31 . . 120.7(2) ?
C41 B1 C31 . . 116.33(18) ?
C2 B1 Li1 . . 62.66(15) ?
C41 B1 Li1 . . 112.69(17) ?
C31 B1 Li1 . . 96.56(16) ?
C32 C31 C36 . . 113.5(2) ?
C32 C31 B1 . . 122.9(2) ?
C36 C31 B1 . . 123.5(2) ?
C32 F32 Li1 . . 123.13(16) ?
C31 C32 C33 . . 125.2(2) ?
C31 C32 F32 . . 118.53(19) ?
C33 C32 F32 . . 116.3(2) ?
F33 C33 C34 . . 120.2(2) ?
F33 C33 C32 . . 121.3(2) ?
C34 C33 C32 . . 118.4(2) ?
F34 C34 C35 . . 119.8(3) ?
F34 C34 C33 . . 120.6(3) ?
C35 C34 C33 . . 119.7(2) ?
F35 C35 C34 . . 119.4(2) ?
F35 C35 C36 . . 121.1(3) ?
C34 C35 C36 . . 119.5(2) ?
F36 C36 C35 . . 117.6(2) ?
F36 C36 C31 . . 118.7(2) ?
C35 C36 C31 . . 123.7(2) ?
C42 C41 C46 . . 114.2(2) ?
C42 C41 B1 . . 123.3(2) ?
C46 C41 B1 . . 122.52(19) ?
F42 C42 C41 . . 119.1(2) ?
F42 C42 C43 . . 116.8(2) ?
C41 C42 C43 . . 124.1(2) ?
F43 C43 C44 . . 120.3(2) ?
F43 C43 C42 . . 120.7(2) ?
C44 C43 C42 . . 118.9(2) ?
F44 C44 C45 . . 120.0(2) ?
F44 C44 C43 . . 120.3(2) ?
C45 C44 C43 . . 119.7(2) ?
F45 C45 C44 . . 119.7(2) ?
F45 C45 C46 . . 120.8(2) ?
C44 C45 C46 . . 119.5(2) ?
F46 C46 C45 . . 116.5(2) ?
F46 C46 C41 . . 119.93(19) ?
C45 C46 C41 . . 123.6(2) ?
N1 Li1 F32 . . 121.4(2) ?
F32 Li1 N1A . . 102.2(3) ?
N1 Li1 C2 . . 138.0(2) ?
F32 Li1 C2 . . 98.32(16) ?
N1A Li1 C2 . . 134.9(3) ?
N1 Li1 B1 . . 142.6(2) ?
F32 Li1 B1 . . 74.71(13) ?
N1A Li1 B1 . . 118.7(3) ?
C2 Li1 B1 . . 32.74(9) ?
N1 Li1 P1 . . 110.48(18) ?
F32 Li1 P1 . . 103.74(16) ?
N1A Li1 P1 . . 141.3(3) ?
C2 Li1 P1 . . 68.09(11) ?
B1 Li1 P1 . . 95.71(13) ?
C51 N1 C55 . . 117.7(3) ?
C51 N1 Li1 . . 114.0(2) ?
C55 N1 Li1 . . 114.1(2) ?
C51 N1 H1 . . 103.(2) ?
C55 N1 H1 . . 105.(2) ?
Li1 N1 H1 . . 100.(2) ?
N1 C51 C52 . . 111.8(3) ?
N1 C51 C57 . . 106.0(3) ?
C52 C51 C57 . . 110.7(3) ?
N1 C51 C56 . . 110.2(3) ?
C52 C51 C56 . . 110.8(3) ?
C57 C51 C56 . . 107.2(4) ?
C53 C52 C51 . . 113.4(3) ?
C53 C52 H52A . . 108.9 ?
C51 C52 H52A . . 108.9 ?
C53 C52 H52B . . 108.9 ?
C51 C52 H52B . . 108.9 ?
H52A C52 H52B . . 107.7 ?
C54 C53 C52 . . 109.7(4) ?
C54 C53 H53A . . 109.7 ?
C52 C53 H53A . . 109.7 ?
C54 C53 H53B . . 109.7 ?
C52 C53 H53B . . 109.7 ?
H53A C53 H53B . . 108.2 ?
C53 C54 C55 . . 113.6(3) ?
C53 C54 H54A . . 108.9 ?
C55 C54 H54A . . 108.9 ?
C53 C54 H54B . . 108.9 ?
C55 C54 H54B . . 108.9 ?
H54A C54 H54B . . 107.7 ?
N1 C55 C58 . . 110.8(4) ?
N1 C55 C54 . . 111.7(3) ?
C58 C55 C54 . . 111.4(4) ?
N1 C55 C59 . . 105.8(3) ?
C58 C55 C59 . . 107.9(4) ?
C54 C55 C59 . . 108.9(3) ?
C51 C56 H56A . . 109.5 ?
C51 C56 H56B . . 109.5 ?
H56A C56 H56B . . 109.5 ?
C51 C56 H56C . . 109.5 ?
H56A C56 H56C . . 109.5 ?
H56B C56 H56C . . 109.5 ?
C51 C57 H57A . . 109.5 ?
C51 C57 H57B . . 109.5 ?
H57A C57 H57B . . 109.5 ?
C51 C57 H57C . . 109.5 ?
H57A C57 H57C . . 109.5 ?
H57B C57 H57C . . 109.5 ?
C55 C58 H58A . . 109.5 ?
C55 C58 H58B . . 109.5 ?
H58A C58 H58B . . 109.5 ?
C55 C58 H58C . . 109.5 ?
H58A C58 H58C . . 109.5 ?
H58B C58 H58C . . 109.5 ?
C55 C59 H59A . . 109.5 ?
C55 C59 H59B . . 109.5 ?
H59A C59 H59B . . 109.5 ?
C55 C59 H59C . . 109.5 ?
H59A C59 H59C . . 109.5 ?
H59B C59 H59C . . 109.5 ?
C51A N1A C55A . . 121.3(9) ?
C51A N1A Li1 . . 111.1(7) ?
C55A N1A Li1 . . 109.5(7) ?
C51A N1A H1D . . 104.4 ?
C55A N1A H1D . . 104.4 ?
Li1 N1A H1D . . 104.4 ?
N1A C51A C56A . . 110.0(12) ?
N1A C51A C52A . . 112.6(11) ?
C56A C51A C52A . . 108.9(12) ?
N1A C51A C57A . . 108.5(12) ?
C56A C51A C57A . . 109.9(14) ?
C52A C51A C57A . . 106.8(13) ?
C53A C52A C51A . . 115.1(13) ?
C53A C52A H52C . . 108.5 ?
C51A C52A H52C . . 108.5 ?
C53A C52A H52D . . 108.5 ?
C51A C52A H52D . . 108.5 ?
H52C C52A H52D . . 107.5 ?
C52A C53A C54A . . 111.0(13) ?
C52A C53A H53C . . 109.4 ?
C54A C53A H53C . . 109.4 ?
C52A C53A H53D . . 109.4 ?
C54A C53A H53D . . 109.4 ?
H53C C53A H53D . . 108.0 ?
C53A C54A C55A . . 114.4(12) ?
C53A C54A H54C . . 108.7 ?
C55A C54A H54C . . 108.7 ?
C53A C54A H54D . . 108.7 ?
C55A C54A H54D . . 108.7 ?
H54C C54A H54D . . 107.6 ?
N1A C55A C54A . . 113.1(10) ?
N1A C55A C59A . . 108.9(12) ?
C54A C55A C59A . . 109.1(12) ?
N1A C55A C58A . . 107.0(14) ?
C54A C55A C58A . . 110.8(15) ?
C59A C55A C58A . . 107.7(15) ?
C51A C56A H56D . . 109.5 ?
C51A C56A H56E . . 109.5 ?
H56D C56A H56E . . 109.5 ?
C51A C56A H56F . . 109.5 ?
H56D C56A H56F . . 109.5 ?
H56E C56A H56F . . 109.5 ?
C51A C57A H57D . . 109.5 ?
C51A C57A H57E . . 109.5 ?
H57D C57A H57E . . 109.5 ?
C51A C57A H57F . . 109.5 ?
H57D C57A H57F . . 109.5 ?
H57E C57A H57F . . 109.5 ?
C55A C58A H58D . . 109.5 ?
C55A C58A H58E . . 109.5 ?
H58D C58A H58E . . 109.5 ?
C55A C58A H58F . . 109.5 ?
H58D C58A H58F . . 109.5 ?
H58E C58A H58F . . 109.5 ?
C55A C59A H59D . . 109.5 ?
C55A C59A H59E . . 109.5 ?
H59D C59A H59E . . 109.5 ?
C55A C59A H59F . . 109.5 ?
H59D C59A H59F . . 109.5 ?
H59E C59A H59F . . 109.5 ?
C62 C61 C66 . . 122.1(8) ?
C62 C61 C67 . . 123.8(10) ?
C66 C61 C67 . . 114.0(9) ?
C63 C62 C61 . . 121.7(10) ?
C63 C62 H62 . . 119.1 ?
C61 C62 H62 . . 119.1 ?
C62 C63 C64 . . 120.6(12) ?
C62 C63 H63 . . 119.7 ?
C64 C63 H63 . . 119.7 ?
C63 C64 C65 . . 117.0(10) ?
C63 C64 H64 . . 121.5 ?
C65 C64 H64 . . 121.5 ?
C66 C65 C64 . . 124.4(11) ?
C66 C65 H65 . . 117.8 ?
C64 C65 H65 . . 117.8 ?
C65 C66 C61 . . 113.9(12) ?
C65 C66 H66 . . 123.0 ?
C61 C66 H66 . . 123.0 ?
C61 C67 H67A . . 109.5 ?
C61 C67 H67B . . 109.5 ?
H67A C67 H67B . . 109.5 ?
C61 C67 H67C . . 109.5 ?
H67A C67 H67C . . 109.5 ?
H67B C67 H67C . . 109.5 ?
C62A C61A C66A . . 121.6(16) ?
C62A C61A C67A . . 120.1(18) ?
C66A C61A C67A . . 118.2(18) ?
C63A C62A C61A . . 126.9(19) ?
C63A C62A H62A . . 116.6 ?
C61A C62A H62A . . 116.6 ?
C62A C63A C64A . . 113.1(18) ?
C62A C63A H63A . . 123.5 ?
C64A C63A H63A . . 123.5 ?
C65A C64A C63A . . 119.2(18) ?
C65A C64A H64A . . 120.4 ?
C63A C64A H64A . . 120.4 ?
C66A C65A C64A . . 129.(2) ?
C66A C65A H65A . . 115.5 ?
C64A C65A H65A . . 115.5 ?
C65A C66A C61A . . 109.(2) ?
C65A C66A H66A . . 125.5 ?
C61A C66A H66A . . 125.5 ?
C61A C67A H67D . . 109.5 ?
C61A C67A H67E . . 109.5 ?
H67D C67A H67E . . 109.5 ?
C61A C67A H67F . . 109.5 ?
H67D C67A H67F . . 109.5 ?
H67E C67A H67F . . 109.5 ?

loop_
_geom_torsion_atom_site_label_1
_geom_torsion_atom_site_label_2
_geom_torsion_atom_site_label_3
_geom_torsion_atom_site_label_4
_geom_torsion_site_symmetry_1
_geom_torsion_site_symmetry_2
_geom_torsion_site_symmetry_3
_geom_torsion_site_symmetry_4
_geom_torsion
_geom_torsion_publ_flag
C11 P1 C1 C2 . . . . -164.75(15) ?
C21 P1 C1 C2 . . . . 80.15(17) ?
Li1 P1 C1 C2 . . . . -25.91(16) ?
P1 C1 C2 B1 . . . . 114.1(2) ?
P1 C1 C2 Li1 . . . . 28.64(17) ?
C21 P1 C11 C12 . . . . 47.1(2) ?
C1 P1 C11 C12 . . . . -73.8(2) ?
Li1 P1 C11 C12 . . . . -156.67(19) ?
C21 P1 C11 C16 . . . . -136.21(17) ?
C1 P1 C11 C16 . . . . 102.89(18) ?
Li1 P1 C11 C16 . . . . 20.0(3) ?
C16 C11 C12 C13 . . . . -0.6(3) ?
P1 C11 C12 C13 . . . . 176.06(18) ?
C16 C11 C12 C17 . . . . -178.4(2) ?
P1 C11 C12 C17 . . . . -1.8(3) ?
C11 C12 C13 C14 . . . . -0.1(4) ?
C17 C12 C13 C14 . . . . 177.9(2) ?
C12 C13 C14 C15 . . . . 0.8(4) ?
C12 C13 C14 C18 . . . . -178.2(3) ?
C13 C14 C15 C16 . . . . -0.9(4) ?
C18 C14 C15 C16 . . . . 178.2(3) ?
C14 C15 C16 C11 . . . . 0.2(4) ?
C14 C15 C16 C19 . . . . -178.2(2) ?
C12 C11 C16 C15 . . . . 0.5(3) ?
P1 C11 C16 C15 . . . . -176.32(17) ?
C12 C11 C16 C19 . . . . 178.9(2) ?
P1 C11 C16 C19 . . . . 2.0(3) ?
C11 P1 C21 C26 . . . . -112.8(2) ?
C1 P1 C21 C26 . . . . -0.7(2) ?
Li1 P1 C21 C26 . . . . 83.3(2) ?
C11 P1 C21 C22 . . . . 74.28(17) ?
C1 P1 C21 C22 . . . . -173.68(15) ?
Li1 P1 C21 C22 . . . . -89.63(18) ?
C26 C21 C22 C23 . . . . 0.6(3) ?
P1 C21 C22 C23 . . . . 174.32(17) ?
C26 C21 C22 C27 . . . . -179.5(2) ?
P1 C21 C22 C27 . . . . -5.8(3) ?
C21 C22 C23 C24 . . . . -2.1(3) ?
C27 C22 C23 C24 . . . . 178.0(2) ?
C22 C23 C24 C25 . . . . 1.8(3) ?
C22 C23 C24 C28 . . . . -179.5(2) ?
C23 C24 C25 C26 . . . . -0.2(3) ?
C28 C24 C25 C26 . . . . -178.9(2) ?
C24 C25 C26 C21 . . . . -1.2(3) ?
C24 C25 C26 C29 . . . . 177.2(2) ?
C22 C21 C26 C25 . . . . 1.0(3) ?
P1 C21 C26 C25 . . . . -171.68(17) ?
C22 C21 C26 C29 . . . . -177.3(2) ?
P1 C21 C26 C29 . . . . 10.0(3) ?
C1 C2 B1 C41 . . . . 169.9(2) ?
Li1 C2 B1 C41 . . . . -100.5(2) ?
C1 C2 B1 C31 . . . . -8.6(3) ?
Li1 C2 B1 C31 . . . . 81.0(2) ?
C1 C2 B1 Li1 . . . . -89.6(2) ?
C2 B1 C31 C32 . . . . -71.4(3) ?
C41 B1 C31 C32 . . . . 109.9(2) ?
Li1 B1 C31 C32 . . . . -9.4(3) ?
C2 B1 C31 C36 . . . . 105.0(3) ?
C41 B1 C31 C36 . . . . -73.6(3) ?
Li1 B1 C31 C36 . . . . 167.1(2) ?
C36 C31 C32 C33 . . . . -0.7(3) ?
B1 C31 C32 C33 . . . . 176.1(2) ?
C36 C31 C32 F32 . . . . 179.5(2) ?
B1 C31 C32 F32 . . . . -3.7(3) ?
Li1 F32 C32 C31 . . . . 21.2(3) ?
Li1 F32 C32 C33 . . . . -158.7(2) ?
C31 C32 C33 F33 . . . . -179.7(2) ?
F32 C32 C33 F33 . . . . 0.1(3) ?
C31 C32 C33 C34 . . . . -0.1(4) ?
F32 C32 C33 C34 . . . . 179.7(2) ?
F33 C33 C34 F34 . . . . -0.2(4) ?
C32 C33 C34 F34 . . . . -179.7(2) ?
F33 C33 C34 C35 . . . . -179.8(2) ?
C32 C33 C34 C35 . . . . 0.7(4) ?
F34 C34 C35 F35 . . . . 0.0(4) ?
C33 C34 C35 F35 . . . . 179.6(2) ?
F34 C34 C35 C36 . . . . -179.9(2) ?
C33 C34 C35 C36 . . . . -0.3(4) ?
F35 C35 C36 F36 . . . . 1.1(4) ?
C34 C35 C36 F36 . . . . -179.0(3) ?
F35 C35 C36 C31 . . . . 179.4(2) ?
C34 C35 C36 C31 . . . . -0.7(4) ?
C32 C31 C36 F36 . . . . 179.4(2) ?
B1 C31 C36 F36 . . . . 2.7(4) ?
C32 C31 C36 C35 . . . . 1.1(4) ?
B1 C31 C36 C35 . . . . -175.6(2) ?
C2 B1 C41 C42 . . . . 128.1(2) ?
C31 B1 C41 C42 . . . . -53.3(3) ?
Li1 B1 C41 C42 . . . . 56.9(3) ?
C2 B1 C41 C46 . . . . -54.6(3) ?
C31 B1 C41 C46 . . . . 124.0(2) ?
Li1 B1 C41 C46 . . . . -125.8(2) ?
C46 C41 C42 F42 . . . . 179.46(19) ?
B1 C41 C42 F42 . . . . -3.0(3) ?
C46 C41 C42 C43 . . . . -0.6(3) ?
B1 C41 C42 C43 . . . . 177.0(2) ?
F42 C42 C43 F43 . . . . 1.8(3) ?
C41 C42 C43 F43 . . . . -178.2(2) ?
F42 C42 C43 C44 . . . . -179.2(2) ?
C41 C42 C43 C44 . . . . 0.9(4) ?
F43 C43 C44 F44 . . . . -0.4(4) ?
C42 C43 C44 F44 . . . . -179.5(2) ?
F43 C43 C44 C45 . . . . 178.3(2) ?
C42 C43 C44 C45 . . . . -0.8(4) ?
F44 C44 C45 F45 . . . . -0.1(3) ?
C43 C44 C45 F45 . . . . -178.9(2) ?
F44 C44 C45 C46 . . . . 179.2(2) ?
C43 C44 C45 C46 . . . . 0.4(4) ?
F45 C45 C46 F46 . . . . 0.9(3) ?
C44 C45 C46 F46 . . . . -178.4(2) ?
F45 C45 C46 C41 . . . . 179.2(2) ?
C44 C45 C46 C41 . . . . -0.1(4) ?
C42 C41 C46 F46 . . . . 178.34(18) ?
B1 C41 C46 F46 . . . . 0.8(3) ?
C42 C41 C46 C45 . . . . 0.2(3) ?
B1 C41 C46 C45 . . . . -177.4(2) ?
C55 N1 C51 C52 . . . . 42.5(4) ?
Li1 N1 C51 C52 . . . . -179.9(3) ?
C55 N1 C51 C57 . . . . 163.1(3) ?
Li1 N1 C51 C57 . . . . -59.2(4) ?
C55 N1 C51 C56 . . . . -81.2(4) ?
Li1 N1 C51 C56 . . . . 56.4(4) ?
N1 C51 C52 C53 . . . . -48.8(5) ?
C57 C51 C52 C53 . . . . -166.7(4) ?
C56 C51 C52 C53 . . . . 74.6(5) ?
C51 C52 C53 C54 . . . . 56.6(6) ?
C52 C53 C54 C55 . . . . -56.9(5) ?
C51 N1 C55 C58 . . . . 82.2(4) ?
Li1 N1 C55 C58 . . . . -55.4(4) ?
C51 N1 C55 C54 . . . . -42.7(5) ?
Li1 N1 C55 C54 . . . . 179.7(3) ?
C51 N1 C55 C59 . . . . -161.1(3) ?
Li1 N1 C55 C59 . . . . 61.3(3) ?
C53 C54 C55 N1 . . . . 49.8(5) ?
C53 C54 C55 C58 . . . . -74.8(5) ?
C53 C54 C55 C59 . . . . 166.3(4) ?
C55A N1A C51A C56A . . . . -153.1(12) ?
Li1 N1A C51A C56A . . . . 76.1(13) ?
C55A N1A C51A C52A . . . . -31.4(17) ?
Li1 N1A C51A C52A . . . . -162.2(10) ?
C55A N1A C51A C57A . . . . 86.6(15) ?
Li1 N1A C51A C57A . . . . -44.1(13) ?
N1A C51A C52A C53A . . . . 42.6(19) ?
C56A C51A C52A C53A . . . . 164.9(15) ?
C57A C51A C52A C53A . . . . -76.5(19) ?
C51A C52A C53A C54A . . . . -55.(2) ?
C52A C53A C54A C55A . . . . 54.(2) ?
C51A N1A C55A C54A . . . . 31.7(17) ?
Li1 N1A C55A C54A . . . . 163.2(10) ?
C51A N1A C55A C59A . . . . -89.8(15) ?
Li1 N1A C55A C59A . . . . 41.6(13) ?
C51A N1A C55A C58A . . . . 154.0(15) ?
Li1 N1A C55A C58A . . . . -74.5(14) ?
C53A C54A C55A N1A . . . . -42.2(19) ?
C53A C54A C55A C59A . . . . 79.3(18) ?
C53A C54A C55A C58A . . . . -162.3(17) ?
C66 C61 C62 C63 . . . . 2.0(14) ?
C67 C61 C62 C63 . . . . -179.6(9) ?
C61 C62 C63 C64 . . . . 1.3(14) ?
C62 C63 C64 C65 . . . . -4.2(14) ?
C63 C64 C65 C66 . . . . 4.3(16) ?
C64 C65 C66 C61 . . . . -1.3(17) ?
C62 C61 C66 C65 . . . . -2.0(16) ?
C67 C61 C66 C65 . . . . 179.5(9) ?
C66A C61A C62A C63A . . . . 7.(5) ?
C67A C61A C62A C63A . . . . -176.(3) ?
C61A C62A C63A C64A . . . . -3.(4) ?
C62A C63A C64A C65A . . . . 4.(3) ?
C63A C64A C65A C66A . . . . -10.(5) ?
C64A C65A C66A C61A . . . . 13.(5) ?
C62A C61A C66A C65A . . . . -11.(4) ?
C67A C61A C66A C65A . . . . 173.(2) ?

_shelx_res_file                  
;


    erk8412.res created by SHELXL-2014/7


TITL erk8412 in P2(1)/n
CELL 0.71073  12.4065  20.2711  18.1486  90.000  95.676  90.000
ZERR    4.00   0.0002   0.0004   0.0004   0.000   0.001   0.000
LATT  1
SYMM 0.5-X, 0.5+Y, 0.5-Z
SFAC C H LI B N F P
UNIT 192 208 4 4 4 40 4
SIZE 0.23 0.18 0.14
TEMP -100
ACTA
CONF

OMIT -3 50

L.S. 15
BOND $H
FMAP 2
PLAN 10

OMIT     3   9  12
OMIT     0  12   6
OMIT     3  15  12
OMIT     3   6   6
OMIT     0   6   0
OMIT     0  12  15
OMIT     3  12   9
OMIT    -2   3   8
OMIT    -6   0   6

WGHT    0.057500    2.920600
FVAR       0.49551   0.80338   0.65700
P1    7    0.662738    0.182163    0.906569    11.00000    0.02737    0.03976 =
         0.03187    0.00012    0.00606   -0.00304
C1    1    0.636720    0.242035    0.829575    11.00000    0.03360    0.04096 =
         0.03534    0.00122    0.00380   -0.00020
AFIX  23
H1A   2    0.563656    0.261196    0.831512    11.00000   -1.20000
H1B   2    0.689911    0.278426    0.836951    11.00000   -1.20000
AFIX   0
C2    1    0.643544    0.212479    0.753650    11.00000    0.03072    0.03856 =
         0.03606    0.00194    0.00710    0.00126
AFIX  43
H2    2    0.712634    0.197248    0.742772    11.00000   -1.20000
AFIX   0
C11   1    0.610987    0.227235    0.984071    11.00000    0.03061    0.04508 =
         0.03204    0.00416    0.00644    0.00293
C12   1    0.664042    0.281031    1.020725    11.00000    0.03795    0.05197 =
         0.03694   -0.00393    0.00617   -0.00063
C13   1    0.614466    0.314001    1.075520    11.00000    0.05523    0.05810 =
         0.04222   -0.00874    0.00786    0.00521
AFIX  43
H13   2    0.651087    0.350204    1.100006    11.00000   -1.20000
AFIX   0
C14   1    0.513812    0.296091    1.095749    11.00000    0.05418    0.06866 =
         0.04027    0.00120    0.01424    0.01798
C15   1    0.463308    0.242965    1.060086    11.00000    0.03717    0.07139 =
         0.04353    0.01299    0.01778    0.01207
AFIX  43
H15   2    0.394638    0.229523    1.073679    11.00000   -1.20000
AFIX   0
C16   1    0.508844    0.208231    1.004983    11.00000    0.03168    0.05439 =
         0.03686    0.01004    0.00893    0.00386
C17   1    0.771968    0.307084    1.002123    11.00000    0.04815    0.06194 =
         0.06163   -0.02261    0.01504   -0.01805
AFIX 137
H17A  2    0.827437    0.272979    1.012274    11.00000   -1.50000
H17B  2    0.791553    0.346100    1.032416    11.00000   -1.50000
H17C  2    0.767034    0.319099    0.949593    11.00000   -1.50000
AFIX   0
C18   1    0.461537    0.334822    1.154296    11.00000    0.08474    0.10157 =
         0.06198   -0.00690    0.03030    0.03192
AFIX 137
H18A  2    0.472695    0.382117    1.146827    11.00000   -1.50000
H18B  2    0.494432    0.322023    1.203539    11.00000   -1.50000
H18C  2    0.383723    0.325339    1.150335    11.00000   -1.50000
AFIX   0
C19   1    0.444232    0.152105    0.968387    11.00000    0.03529    0.07032 =
         0.05977    0.00332    0.01622   -0.01135
AFIX 137
H19A  2    0.381332    0.143162    0.995523    11.00000   -1.50000
H19B  2    0.489773    0.112586    0.968683    11.00000   -1.50000
H19C  2    0.419589    0.164083    0.917164    11.00000   -1.50000
AFIX   0
C21   1    0.807276    0.164533    0.934109    11.00000    0.03024    0.03947 =
         0.03217   -0.00499    0.00432   -0.00166
C22   1    0.823954    0.113583    0.987484    11.00000    0.03718    0.03997 =
         0.03546   -0.00580    0.00454    0.00100
C23   1    0.928026    0.090741    1.008820    11.00000    0.04417    0.04397 =
         0.04232   -0.00284   -0.00398    0.00403
AFIX  43
H23   2    0.937936    0.057578    1.045857    11.00000   -1.20000
AFIX   0
C24   1    1.017590    0.114791    0.977805    11.00000    0.03429    0.04719 =
         0.05625   -0.01060   -0.00409    0.00237
C25   1    1.000670    0.164220    0.925744    11.00000    0.02917    0.05056 =
         0.05120   -0.00846    0.00678   -0.00508
AFIX  43
H25   2    1.061419    0.181328    0.904023    11.00000   -1.20000
AFIX   0
C26   1    0.898811    0.190229    0.903515    11.00000    0.02967    0.04473 =
         0.03736   -0.00633    0.00638   -0.00551
C27   1    0.731285    0.082560    1.022882    11.00000    0.04769    0.04922 =
         0.04308    0.00861    0.01014   -0.00009
AFIX 137
H27A  2    0.759256    0.047956    1.057331    11.00000   -1.50000
H27B  2    0.679818    0.063249    0.984405    11.00000   -1.50000
H27C  2    0.694585    0.116321    1.049906    11.00000   -1.50000
AFIX   0
C28   1    1.130877    0.089137    1.001030    11.00000    0.03939    0.06365 =
         0.09466   -0.00331   -0.00811    0.00658
AFIX 137
H28A  2    1.169010    0.081847    0.956953    11.00000   -1.50000
H28B  2    1.126096    0.047450    1.027858    11.00000   -1.50000
H28C  2    1.170630    0.121560    1.033265    11.00000   -1.50000
AFIX   0
C29   1    0.895856    0.246102    0.848846    11.00000    0.03084    0.05941 =
         0.04768    0.00468    0.01142   -0.00710
AFIX 137
H29A  2    0.969493    0.255474    0.836589    11.00000   -1.50000
H29B  2    0.865842    0.285478    0.870580    11.00000   -1.50000
H29C  2    0.850308    0.233767    0.803743    11.00000   -1.50000
AFIX   0
B1    4    0.555497    0.205159    0.696185    11.00000    0.03490    0.03601 =
         0.03396    0.00341    0.00677    0.00079
C31   1    0.432835    0.219801    0.712676    11.00000    0.03418    0.05208 =
         0.03133   -0.00096    0.00242    0.00103
F32   6    0.424264    0.121610    0.781955    11.00000    0.04325    0.05241 =
         0.06797    0.01220    0.01193   -0.00393
C32   1    0.376157    0.179315    0.755386    11.00000    0.03399    0.05208 =
         0.04114   -0.00042    0.00231   -0.00102
F33   6    0.223898    0.149036    0.817228    11.00000    0.04806    0.09550 =
         0.08521    0.00754    0.02822   -0.01453
C33   1    0.273726    0.191472    0.774610    11.00000    0.03466    0.07155 =
         0.04686   -0.00495    0.00909   -0.00833
F34   6    0.122836    0.262539    0.767396    11.00000    0.03856    0.12359 =
         0.08024   -0.01419    0.01751    0.01926
C34   1    0.222779    0.248429    0.749794    11.00000    0.03342    0.09308 =
         0.04711   -0.01045    0.00860    0.00884
F35   6    0.223389    0.346130    0.682137    11.00000    0.07436    0.10613 =
         0.09428    0.02738    0.01858    0.05275
C35   1    0.273835    0.290789    0.706564    11.00000    0.04875    0.07486 =
         0.05215    0.00152    0.00324    0.02536
F36   6    0.424674    0.319772    0.646530    11.00000    0.07180    0.07763 =
         0.07655    0.03898    0.02780    0.02508
C36   1    0.376361    0.275985    0.688544    11.00000    0.04674    0.06604 =
         0.03898    0.00951    0.00726    0.00964
C41   1    0.573024    0.184067    0.613141    11.00000    0.03045    0.04202 =
         0.03390    0.00271    0.00062    0.00487
F42   6    0.448571    0.096108    0.612737    11.00000    0.06132    0.05171 =
         0.05008    0.00760    0.00080   -0.01527
C42   1    0.517828    0.132785    0.576408    11.00000    0.04133    0.04181 =
         0.04037    0.00721    0.00040    0.00272
F43   6    0.469602    0.066227    0.470987    11.00000    0.09496    0.05863 =
         0.05445   -0.01188   -0.00789   -0.01360
C43   1    0.528258    0.115770    0.503733    11.00000    0.05475    0.04252 =
         0.04229   -0.00684   -0.00754    0.00299
F44   6    0.609728    0.135792    0.394074    11.00000    0.08337    0.08692 =
         0.03557   -0.01224    0.00753    0.01084
C44   1    0.598393    0.150880    0.465049    11.00000    0.05227    0.06257 =
         0.03138   -0.00215    0.00262    0.01520
F45   6    0.723284    0.237624    0.459987    11.00000    0.05355    0.09118 =
         0.04417    0.00428    0.01953   -0.00588
C45   1    0.655533    0.202320    0.498555    11.00000    0.03865    0.05989 =
         0.03729    0.00461    0.00907    0.00500
F46   6    0.698981    0.270125    0.599823    11.00000    0.04957    0.06419 =
         0.04706   -0.00621    0.01468   -0.01876
C46   1    0.642348    0.217849    0.570840    11.00000    0.03318    0.04836 =
         0.03783    0.00009    0.00341    0.00187

SIMU 0.02 0.04 0.9 Li1 > C59A
SAME Li1 N1A c51A c52A C53A C54A C55A C56A C57A C58A c59A
SADI Li1 N1
SADI n1 C51 N1 C55
SADI c51 c52 c52 c53 c53 c54 c54 c55
SADi c51 c56 c51 c57
SADi c55 c58 c55 c59
ISOR 0.007 N1 > C59A

LI1   3    0.590565    0.106643    0.791810    11.00000    0.04250    0.03714 =
         0.05812    0.00225    0.00991    0.00154
PART 1 21
N1    5    0.655841    0.013586    0.803171    21.00000    0.04295    0.03319 =
         0.03839    0.00028    0.00453   -0.00439
H1    2    0.686025    0.015239    0.851658    21.00000    0.05055
C51   1    0.573098   -0.040408    0.804844    21.00000    0.04807    0.03687 =
         0.04323    0.00274   -0.00145   -0.00771
C52   1    0.626018   -0.108295    0.813524    21.00000    0.06703    0.03640 =
         0.06033    0.00550   -0.00248   -0.00740
AFIX  23
H52A  2    0.660369   -0.112948    0.864863    21.00000   -1.20000
H52B  2    0.569141   -0.142526    0.805585    21.00000   -1.20000
AFIX   0
C53   1    0.710905   -0.120312    0.760140    21.00000    0.09081    0.04278 =
         0.06114   -0.00619    0.01350    0.01011
AFIX  23
H53A  2    0.744842   -0.164039    0.770005    21.00000   -1.20000
H53B  2    0.676203   -0.120089    0.708617    21.00000   -1.20000
AFIX   0
C54   1    0.795339   -0.067801    0.769327    21.00000    0.06234    0.04707 =
         0.05530   -0.00254    0.00841    0.01346
AFIX  23
H54A  2    0.848873   -0.075515    0.733258    21.00000   -1.20000
H54B  2    0.833881   -0.071214    0.819616    21.00000   -1.20000
AFIX   0
C55   1    0.749892    0.001960    0.758362    21.00000    0.04594    0.04006 =
         0.03713   -0.00305    0.00664    0.00295
C56   1    0.492441   -0.037632    0.734660    21.00000    0.05538    0.04932 =
         0.05932    0.00166   -0.00666   -0.01241
AFIX 137
H56A  2    0.466200    0.007671    0.726829    21.00000   -1.50000
H56B  2    0.431088   -0.066918    0.740709    21.00000   -1.50000
H56C  2    0.528744   -0.051885    0.691809    21.00000   -1.50000
AFIX   0
C57   1    0.509194   -0.025041    0.870925    21.00000    0.05276    0.05284 =
         0.05768    0.00523    0.01370   -0.01354
AFIX 137
H57A  2    0.558711   -0.024279    0.916469    21.00000   -1.50000
H57B  2    0.454009   -0.059101    0.874895    21.00000   -1.50000
H57C  2    0.474027    0.018077    0.863639    21.00000   -1.50000
AFIX   0
C58   1    0.718370    0.016786    0.676880    21.00000    0.06625    0.05707 =
         0.04805    0.00405    0.01758    0.00506
AFIX 137
H58A  2    0.668181   -0.017151    0.655783    21.00000   -1.50000
H58B  2    0.783433    0.016987    0.650346    21.00000   -1.50000
H58C  2    0.683195    0.060069    0.672037    21.00000   -1.50000
AFIX   0
C59   1    0.837146    0.051628    0.787160    21.00000    0.04369    0.05360 =
         0.05944   -0.00097    0.01406   -0.00213
AFIX 137
H59A  2    0.809321    0.096565    0.779090    21.00000   -1.50000
H59B  2    0.901480    0.045654    0.760589    21.00000   -1.50000
H59C  2    0.856456    0.044439    0.840223    21.00000   -1.50000
AFIX   0
PART 2 -21

N1A   5    0.602919    0.008398    0.749815   -21.00000    0.04957    0.03680 =
         0.04075    0.00181   -0.00224   -0.00696
AFIX  13
H1D   2    0.561127    0.009705    0.699811   -21.00000   -1.20000
AFIX   0
C51A  1    0.542142   -0.039581    0.792993   -21.00000    0.04952    0.02953 =
         0.04418    0.00198    0.00505   -0.01088
C52A  1    0.576517   -0.111156    0.781718   -21.00000    0.06368    0.04809 =
         0.06005    0.00326    0.00413   -0.00811
AFIX  23
H52C  2    0.549808   -0.138561    0.821247   -21.00000   -1.20000
H52D  2    0.540633   -0.126976    0.733821   -21.00000   -1.20000
AFIX   0
C53A  1    0.695555   -0.121772    0.782176   -21.00000    0.06618    0.02951 =
         0.03979    0.00792    0.00273    0.00421
AFIX  23
H53C  2    0.709673   -0.168518    0.770591   -21.00000   -1.20000
H53D  2    0.731502   -0.112176    0.832176   -21.00000   -1.20000
AFIX   0
C54A  1    0.742639   -0.077713    0.725926   -21.00000    0.06648    0.05441 =
         0.06856   -0.00948   -0.00310    0.00500
AFIX  23
H54C  2    0.714009   -0.092114    0.675641   -21.00000   -1.20000
H54D  2    0.822202   -0.083750    0.730354   -21.00000   -1.20000
AFIX   0
C55A  1    0.718101   -0.004734    0.734119   -21.00000    0.04565    0.04559 =
         0.04617   -0.00420   -0.00478   -0.00313
C56A  1    0.421482   -0.033370    0.770934   -21.00000    0.08661    0.06245 =
         0.09658   -0.00649    0.02459   -0.01927
AFIX 137
H56D  2    0.396382    0.009957    0.786039   -21.00000   -1.50000
H56E  2    0.383006   -0.068030    0.795389   -21.00000   -1.50000
H56F  2    0.407064   -0.038022    0.717113   -21.00000   -1.50000
AFIX   0
C57A  1    0.567296   -0.024207    0.876458   -21.00000    0.12181    0.04928 =
         0.07942    0.01192    0.02236    0.00050
AFIX 137
H57D  2    0.645900   -0.023978    0.889303   -21.00000   -1.50000
H57E  2    0.534340   -0.058031    0.905630   -21.00000   -1.50000
H57F  2    0.537575    0.019122    0.887290   -21.00000   -1.50000
AFIX   0
C58A  1    0.736297    0.032716    0.663658   -21.00000    0.07106    0.06272 =
         0.05226   -0.00021    0.00664   -0.01683
AFIX 137
H58D  2    0.693618    0.012284    0.621375   -21.00000   -1.50000
H58E  2    0.813311    0.031244    0.655882   -21.00000   -1.50000
H58F  2    0.713670    0.078716    0.668380   -21.00000   -1.50000
AFIX   0
C59A  1    0.794603    0.023818    0.796714   -21.00000    0.06125    0.04254 =
         0.09069   -0.01830   -0.00262    0.01150
AFIX 137
H59D  2    0.798102    0.071847    0.791268   -21.00000   -1.50000
H59E  2    0.867052    0.005002    0.794889   -21.00000   -1.50000
H59F  2    0.767949    0.013004    0.844321   -21.00000   -1.50000
AFIX   0
PART 0

SIMU 0.02 0.04 0.9 C61 > C67A
SAME C61A > C67A
SADI c61 c62 c62 c63 c63 c64 c64 c65 c65 c66
SADI c61 c67
FLAT c61 c62 c63 c64 c65 c66
ISOR 0.007 C61 > C67A

PART 1 31
C61   1    0.139041   -0.034037    0.686848    31.00000    0.08973    0.08668 =
         0.09912   -0.00703   -0.01202    0.01414
C62   1    0.196256   -0.002622    0.637753    31.00000    0.10559    0.07047 =
         0.11898    0.00451   -0.00885    0.00866
AFIX  43
H62   2    0.240996    0.033594    0.654097    31.00000   -1.20000
AFIX   0
C63   1    0.191499   -0.021293    0.566394    31.00000    0.15261    0.14390 =
         0.14532    0.01625    0.00597    0.03031
AFIX  43
H63   2    0.233850    0.001229    0.533519    31.00000   -1.20000
AFIX   0
C64   1    0.125333   -0.073134    0.540329    31.00000    0.14489    0.13767 =
         0.12891   -0.01838   -0.00682   -0.00170
AFIX  43
H64   2    0.117506   -0.084941    0.489423    31.00000   -1.20000
AFIX   0
C65   1    0.070394   -0.107401    0.592638    31.00000    0.11735    0.11164 =
         0.12832    0.01064   -0.01346    0.00452
AFIX  43
H65   2    0.028848   -0.144896    0.576141    31.00000   -1.20000
AFIX   0
C66   1    0.072806   -0.090121    0.666690    31.00000    0.09398    0.10235 =
         0.13303   -0.00869   -0.02206    0.01132
AFIX  43
H66   2    0.033927   -0.113462    0.700952    31.00000   -1.20000
AFIX   0
C67   1    0.141036   -0.014912    0.766734    31.00000    0.13707    0.15285 =
         0.11910   -0.02483   -0.01261    0.02405
AFIX 137
H67A  2    0.216133   -0.013884    0.789271    31.00000   -1.50000
H67B  2    0.099803   -0.047206    0.792721    31.00000   -1.50000
H67C  2    0.108477    0.028859    0.770451    31.00000   -1.50000
AFIX   0
PART 2 -31
C61A  1    0.152676   -0.027786    0.583493   -31.00000    0.11529    0.12213 =
         0.11446   -0.00605    0.01568    0.01683
C62A  1    0.190723    0.005818    0.646249   -31.00000    0.14081    0.11919 =
         0.14028    0.01302    0.00799    0.00322
AFIX  43
H62A  2    0.239117    0.041252    0.640037   -31.00000   -1.20000
AFIX   0
C63A  1    0.166698   -0.006106    0.716037   -31.00000    0.11261    0.11488 =
         0.11429    0.00021    0.00880    0.00940
AFIX  43
H63A  2    0.198290    0.017339    0.758079   -31.00000   -1.20000
AFIX   0
C64A  1    0.091519   -0.055867    0.719939   -31.00000    0.09891    0.09678 =
         0.11832    0.00533    0.02638    0.00322
AFIX  43
H64A  2    0.065121   -0.066643    0.765827   -31.00000   -1.20000
AFIX   0
C65A  1    0.055318   -0.089643    0.656574   -31.00000    0.12332    0.12150 =
         0.14107   -0.01066    0.00478   -0.00054
AFIX  43
H65A  2    0.013226   -0.127844    0.663711   -31.00000   -1.20000
AFIX   0
C66A  1    0.071539   -0.075843    0.584379   -31.00000    0.15069    0.15292 =
         0.16302    0.00109    0.01574    0.00529
AFIX  43
H66A  2    0.033863   -0.095663    0.541917   -31.00000   -1.20000
AFIX   0
C67A  1    0.194087   -0.010948    0.509996   -31.00000    0.21198    0.21926 =
         0.16777    0.01931    0.04679    0.02981
AFIX 137
H67D  2    0.148372    0.023470    0.485206   -31.00000   -1.50000
H67E  2    0.191831   -0.050427    0.478714   -31.00000   -1.50000
H67F  2    0.268847    0.005004    0.518527   -31.00000   -1.50000
PART 0
AFIX   0
HKLF 4

REM  erk8412 in P2(1)/n
REM R1 =  0.0505 for    6527 Fo > 4sig(Fo)  and  0.0635 for all    7964 data
REM    734 parameters refined using    399 restraints

END

WGHT      0.0575      2.9211

REM Highest difference peak  0.243,  deepest hole -0.207,  1-sigma level  0.040
Q1    1   0.1203  0.0016  0.6484  11.00000  0.05    0.24
Q2    1   0.7577  0.1758  0.9152  11.00000  0.05    0.21
Q3    1   0.6560  0.2240  0.8712  11.00000  0.05    0.20
Q4    1   0.6582  0.1284  0.9015  11.00000  0.05    0.20
Q5    1   0.6485  0.2039  0.9589  11.00000  0.05    0.20
Q6    1   0.6514  0.2205  0.9428  11.00000  0.05    0.19
Q7    1   0.6499  0.2846  0.8378  11.00000  0.05    0.19
Q8    1   0.4359  0.0469  0.5129  11.00000  0.05    0.19
Q9    1   0.5561  0.2405  0.8408  11.00000  0.05    0.18
Q10   1   0.5705  0.1976  0.6564  11.00000  0.05    0.18
;
_shelx_res_checksum              92063
####################################################################### 
# 
# This file contains crystal structure data downloaded from the 
# Cambridge Structural Database (CSD) hosted by the Cambridge 
# Crystallographic Data Centre (CCDC).
# 
# Full information about CCDC data access policies and citation 
# guidelines are available at http://www.ccdc.cam.ac.uk/access/V1 
# 
# Audit and citation data items may have been added by the CCDC. 
# Please retain this information to preserve the provenance of 
# this file and to allow appropriate attribution of the data. 
# 
#######################################################################

data_erk9844
_database_code_depnum_ccdc_archive 'CCDC 2008240'
loop_
_audit_author_name
_audit_author_address
'Constantin G. Daniliuc'
;Organisch Chemisches Institut WWU University of Muenster
Germany
;
_audit_update_record             
;
2020-06-05 deposited with the CCDC.	2020-06-18 downloaded from the CCDC.
;

_audit_creation_method           'APEX3 v2019.1-0'
_chemical_name_systematic        ?
_chemical_name_common            ?
_chemical_formula_moiety         ?
_chemical_formula_sum            'C39 H37 B F10 O2 P Rh'
_chemical_formula_iupac          ?
_chemical_formula_weight         872.37

_chemical_melting_point          ?

_space_group_crystal_system      monoclinic
_space_group_name_H-M_alt        'P 1 21/c 1'
_space_group_name_Hall           '-P 2ybc'
loop_
_space_group_symop_operation_xyz
'x, y, z'
'-x, y+1/2, -z+1/2'
'-x, -y, -z'
'x, -y-1/2, z-1/2'

_cell_length_a                   11.1535(6)
_cell_length_b                   28.4831(16)
_cell_length_c                   12.0712(6)
_cell_angle_alpha                90
_cell_angle_beta                 100.231(2)
_cell_angle_gamma                90
_cell_volume                     3773.9(3)
_cell_formula_units_Z            4
_cell_measurement_reflns_used    3915
_cell_measurement_theta_min      2.2325
_cell_measurement_theta_max      21.2517
_cell_measurement_temperature    100.(2)

_exptl_crystal_description       plate
_exptl_crystal_colour            yellow
_exptl_crystal_size_max          0.103
_exptl_crystal_size_mid          0.099
_exptl_crystal_size_min          0.030
_exptl_crystal_density_diffrn    1.535
_exptl_crystal_density_meas      ?
_exptl_crystal_density_method    'not measured'
_exptl_crystal_F_000             1768

_exptl_absorpt_coefficient_mu    0.579
_exptl_absorpt_correction_type   Multi-Scan
_exptl_absorpt_process_details   
;

SADABS-2016/2 Bruker AXS area detector scaling and absorption correction.
Krause, L., Herbst-Irmer, R., Sheldrick G.M. & Stalke D.,
J. Appl. Cryst. 48 (2015) 3-10.
;
_exptl_absorpt_correction_T_min  0.86
_exptl_absorpt_correction_T_max  0.98

_exptl_special_details           
;
;

_diffrn_ambient_temperature      100.(2)

_diffrn_source                   'Mo ImS'
_diffrn_source_type              'micro focus tube'

_diffrn_radiation_type           MoK\a
_diffrn_radiation_wavelength     0.71073
_diffrn_radiation_monochromator  'MX mirror'

_diffrn_measurement_device_type  'Bruker D8 Venture PHOTON III Diffractometer'
_diffrn_measurement_method       'phi / omega scans'

_diffrn_detector_area_resol_mean 7.3910

_diffrn_reflns_number            63397
_diffrn_reflns_av_R_equivalents  0.1339
_diffrn_reflns_av_unetI/netI     0.0806
_diffrn_reflns_theta_min         2.23
_diffrn_reflns_theta_max         25.35
_diffrn_reflns_theta_full        25.35
_diffrn_measured_fraction_theta_max 0.999
_diffrn_measured_fraction_theta_full 0.999
_diffrn_reflns_limit_h_min       -13
_diffrn_reflns_limit_h_max       13
_diffrn_reflns_limit_k_min       -34
_diffrn_reflns_limit_k_max       34
_diffrn_reflns_limit_l_min       -14
_diffrn_reflns_limit_l_max       14

_refine_special_details          
;

Reflections were merged by SHELXL according to the crystal
class for the calculation of statistics and refinement.

_reflns_Friedel_fraction is defined as the number of unique
Friedel pairs measured divided by the number that would be
possible theoretically, ignoring centric projections and
systematic absences.

The hydrogen at C2 atom was refined freely.
;

_reflns_number_total             6914
_reflns_number_gt                5188
_reflns_threshold_expression     'I > 2\s(I)'

_refine_ls_structure_factor_coef Fsqd
_refine_ls_matrix_type           full
_refine_ls_R_factor_all          0.0724
_refine_ls_R_factor_gt           0.0482
_refine_ls_wR_factor_gt          0.1094
_refine_ls_wR_factor_ref         0.1240
_refine_ls_goodness_of_fit_ref   1.022
_refine_ls_restrained_S_all      1.022
_refine_ls_number_reflns         6914
_refine_ls_number_parameters     500
_refine_ls_number_restraints     0
_refine_ls_number_constraints    ?
_refine_ls_hydrogen_treatment    mixed
_refine_ls_weighting_scheme      calc
_refine_ls_weighting_details     
'w=1/[\s^2^(Fo^2^)+(0.0269P)^2^+6.3965P] where P=(Fo^2^+2Fc^2^)/3'

_atom_sites_solution_hydrogens   mixed
_atom_sites_solution_primary     ?
_atom_sites_solution_secondary   ?

_refine_ls_shift/su_max          0.001
_refine_ls_shift/su_mean         0.000
_refine_diff_density_max         0.939
_refine_diff_density_min         -0.659
_refine_ls_extinction_method     'SHELXL-2018/3 (Sheldrick 2018)'
_refine_ls_extinction_coef       0.0039(3)

loop_
_atom_type_symbol
_atom_type_description
_atom_type_scat_dispersion_real
_atom_type_scat_dispersion_imag
_atom_type_scat_source
C C 0.0033 0.0016 'International Tables Vol C Tables 4.2.6.8 and 6.1.1.4'
H H 0.0000 0.0000 'International Tables Vol C Tables 4.2.6.8 and 6.1.1.4'
B B 0.0013 0.0007 'International Tables Vol C Tables 4.2.6.8 and 6.1.1.4'
F F 0.0171 0.0103 'International Tables Vol C Tables 4.2.6.8 and 6.1.1.4'
O O 0.0106 0.0060 'International Tables Vol C Tables 4.2.6.8 and 6.1.1.4'
P P 0.1023 0.0942 'International Tables Vol C Tables 4.2.6.8 and 6.1.1.4'
Rh Rh -1.1178 0.9187 'International Tables Vol C Tables 4.2.6.8 and 6.1.1.4'

_computing_data_collection       ?
_computing_cell_refinement       'SAINT V8.40A (Bruker Nano, Inc., 2019)'
_computing_data_reduction        'SAINT V8.40A (Bruker Nano, Inc., 2019)'
_computing_structure_solution    'SHELXT 2014/5 (Sheldrick, 2014)'
_computing_structure_refinement  'SHELXL-2018/3 (Sheldrick, 2018)'
_computing_molecular_graphics    'shelXle (C.B. Huebschle, rev 958)'
_computing_publication_material  ?

loop_
_atom_site_type_symbol
_atom_site_label
_atom_site_fract_x
_atom_site_fract_y
_atom_site_fract_z
_atom_site_U_iso_or_equiv
_atom_site_adp_type
_atom_site_calc_flag
_atom_site_refinement_flags_adp
_atom_site_refinement_flags_occupancy
_atom_site_refinement_flags_posn
_atom_site_occupancy
_atom_site_disorder_assembly
_atom_site_disorder_group
B B1 0.3526(5) 0.35211(17) 0.5315(4) 0.0259(10) Uani d . . . 1 . .
O O1 0.5668(3) 0.22089(12) 0.3203(3) 0.0424(8) Uani d . . . 1 . .
O O2 0.3734(3) 0.22628(11) 0.5962(3) 0.0404(8) Uani d . . . 1 . .
P P1 0.63352(9) 0.35435(4) 0.41480(9) 0.0229(2) Uani d . . . 1 . .
Rh Rh1 0.51781(3) 0.29597(2) 0.48162(3) 0.02422(13) Uani d . . . 1 . .
C C1 0.5184(4) 0.39688(15) 0.4408(4) 0.0255(9) Uani d . . . 1 . .
H H1A 0.553753 0.427844 0.465301 0.031 Uiso calc U . R 1 . .
H H1B 0.451677 0.40067 0.375308 0.031 Uiso calc U . R 1 . .
C C2 0.4788(4) 0.36893(15) 0.5375(4) 0.0236(9) Uani d . . . 1 . .
H H2 0.530(4) 0.3725(15) 0.602(4) 0.026(12) Uiso d . . . 1 . .
C C3 0.5533(4) 0.24815(17) 0.3865(4) 0.0308(10) Uani d . . . 1 . .
C C4 0.4207(4) 0.25372(15) 0.5519(4) 0.0291(10) Uani d . . . 1 . .
C C11 0.7676(4) 0.37524(15) 0.5118(3) 0.0250(9) Uani d . . . 1 . .
C C12 0.8248(4) 0.41708(15) 0.4843(3) 0.0250(9) Uani d . . . 1 . .
C C13 0.9245(4) 0.43424(15) 0.5590(4) 0.0276(9) Uani d . . . 1 . .
H H13 0.964927 0.461392 0.538452 0.033 Uiso calc U . R 1 . .
C C14 0.9672(4) 0.41339(15) 0.6618(4) 0.0269(9) Uani d . . . 1 . .
C C15 0.9094(4) 0.37288(15) 0.6885(4) 0.0283(10) Uani d . . . 1 . .
H H15 0.93689 0.358315 0.759299 0.034 Uiso calc U . R 1 . .
C C16 0.8118(4) 0.35270(15) 0.6148(3) 0.0243(9) Uani d . . . 1 . .
C C17 0.7846(4) 0.44431(16) 0.3765(4) 0.0309(10) Uani d . . . 1 . .
H H17A 0.820822 0.475758 0.384176 0.046 Uiso calc U . R 1 . .
H H17B 0.695614 0.446982 0.361585 0.046 Uiso calc U . R 1 . .
H H17C 0.81144 0.427844 0.313925 0.046 Uiso calc U . R 1 . .
C C18 1.0726(4) 0.43327(16) 0.7429(4) 0.0352(11) Uani d . . . 1 . .
H H18A 1.148186 0.428019 0.713953 0.053 Uiso calc U . R 1 . .
H H18B 1.07803 0.41773 0.816094 0.053 Uiso calc U . R 1 . .
H H18C 1.060388 0.467045 0.751729 0.053 Uiso calc U . R 1 . .
C C19 0.7622(4) 0.30668(16) 0.6515(4) 0.0310(10) Uani d . . . 1 . .
H H19A 0.810649 0.296839 0.723576 0.046 Uiso calc U . R 1 . .
H H19B 0.76669 0.282555 0.594533 0.046 Uiso calc U . R 1 . .
H H19C 0.677115 0.310958 0.660148 0.046 Uiso calc U . R 1 . .
C C21 0.6773(4) 0.34951(14) 0.2761(3) 0.0239(9) Uani d . . . 1 . .
C C22 0.7830(4) 0.32329(15) 0.2688(4) 0.0270(9) Uani d . . . 1 . .
C C23 0.8234(4) 0.32044(16) 0.1663(4) 0.0287(10) Uani d . . . 1 . .
H H23 0.895766 0.303427 0.162398 0.034 Uiso calc U . R 1 . .
C C24 0.7610(4) 0.34173(16) 0.0699(4) 0.0291(10) Uani d . . . 1 . .
C C25 0.6539(4) 0.36515(15) 0.0763(4) 0.0298(10) Uani d . . . 1 . .
H H25 0.608449 0.378415 0.00966 0.036 Uiso calc U . R 1 . .
C C26 0.6098(4) 0.37008(15) 0.1774(4) 0.0269(9) Uani d . . . 1 . .
C C27 0.8577(4) 0.29831(16) 0.3681(4) 0.0287(9) Uani d . . . 1 . .
H H27A 0.904263 0.272906 0.340977 0.043 Uiso calc U . R 1 . .
H H27B 0.803419 0.285188 0.415686 0.043 Uiso calc U . R 1 . .
H H27C 0.913959 0.320634 0.411963 0.043 Uiso calc U . R 1 . .
C C28 0.8110(4) 0.34002(18) -0.0388(4) 0.0367(11) Uani d . . . 1 . .
H H28A 0.744971 0.345832 -0.102527 0.055 Uiso calc U . R 1 . .
H H28B 0.846419 0.308991 -0.047019 0.055 Uiso calc U . R 1 . .
H H28C 0.874014 0.364116 -0.037226 0.055 Uiso calc U . R 1 . .
C C29 0.4918(4) 0.39681(18) 0.1728(4) 0.0358(11) Uani d . . . 1 . .
H H29A 0.461769 0.40714 0.095445 0.054 Uiso calc U . R 1 . .
H H29B 0.506084 0.424249 0.222395 0.054 Uiso calc U . R 1 . .
H H29C 0.431125 0.376343 0.197742 0.054 Uiso calc U . R 1 . .
C C31 0.2959(4) 0.33619(14) 0.6390(4) 0.0246(9) Uani d . . . 1 . .
C C32 0.3390(4) 0.35168(15) 0.7486(4) 0.0286(10) Uani d . . . 1 . .
F F32 0.4376(2) 0.38022(9) 0.7706(2) 0.0333(6) Uani d . . . 1 . .
C C33 0.2853(4) 0.34067(16) 0.8387(4) 0.0301(10) Uani d . . . 1 . .
F F33 0.3295(3) 0.35784(10) 0.9424(2) 0.0434(7) Uani d . . . 1 . .
C C34 0.1838(4) 0.31222(16) 0.8240(4) 0.0309(10) Uani d . . . 1 . .
F F34 0.1283(3) 0.30170(10) 0.9107(2) 0.0424(7) Uani d . . . 1 . .
C C35 0.1373(4) 0.29583(15) 0.7175(4) 0.0272(9) Uani d . . . 1 . .
F F35 0.0386(2) 0.26771(9) 0.7032(2) 0.0361(6) Uani d . . . 1 . .
C C36 0.1936(4) 0.30761(15) 0.6293(3) 0.0257(9) Uani d . . . 1 . .
F F36 0.1447(2) 0.28971(9) 0.5277(2) 0.0333(6) Uani d . . . 1 . .
C C41 0.2532(4) 0.36337(15) 0.4199(3) 0.0249(9) Uani d . . . 1 . .
C C42 0.2201(4) 0.33666(15) 0.3231(4) 0.0277(9) Uani d . . . 1 . .
F F42 0.2648(2) 0.29272(9) 0.3184(2) 0.0332(6) Uani d . . . 1 . .
C C43 0.1425(4) 0.35252(16) 0.2278(4) 0.0284(10) Uani d . . . 1 . .
F F43 0.1177(2) 0.32504(9) 0.1363(2) 0.0364(6) Uani d . . . 1 . .
C C44 0.0903(4) 0.39556(16) 0.2281(4) 0.0311(10) Uani d . . . 1 . .
F F44 0.0146(2) 0.41182(10) 0.1371(2) 0.0406(7) Uani d . . . 1 . .
C C45 0.1162(4) 0.42321(16) 0.3234(4) 0.0324(10) Uani d . . . 1 . .
F F45 0.0663(2) 0.46623(9) 0.3243(2) 0.0408(7) Uani d . . . 1 . .
C C46 0.1979(4) 0.40695(15) 0.4152(4) 0.0279(10) Uani d . . . 1 . .
F F46 0.2234(2) 0.43606(9) 0.5055(2) 0.0364(6) Uani d . . . 1 . .
C C51 0.6258(6) 0.4792(2) 0.6896(5) 0.0523(14) Uani d . . . 1 . .
H H51A 0.62495 0.513088 0.675066 0.078 Uiso calc U . R 1 . .
H H51B 0.547424 0.46561 0.654849 0.078 Uiso calc U . R 1 . .
H H51C 0.691342 0.464555 0.657376 0.078 Uiso calc U . R 1 . .
C C52 0.6473(5) 0.4705(2) 0.8164(5) 0.0504(14) Uani d . . . 1 . .
H H52A 0.575275 0.481551 0.846603 0.061 Uiso calc U . R 1 . .
H H52B 0.655545 0.43635 0.830505 0.061 Uiso calc U . R 1 . .
C C53 0.7598(5) 0.4951(2) 0.8787(5) 0.0523(14) Uani d . . . 1 . .
H H53A 0.830775 0.485499 0.845019 0.063 Uiso calc U . R 1 . .
H H53B 0.749264 0.529421 0.86755 0.063 Uiso calc U . R 1 . .
C C54 0.7874(5) 0.4851(2) 1.0036(5) 0.0547(15) Uani d . . . 1 . .
H H54A 0.866467 0.499721 1.035598 0.066 Uiso calc U . R 1 . .
H H54B 0.796508 0.450711 1.014532 0.066 Uiso calc U . R 1 . .
C C55 0.6921(5) 0.5024(2) 1.0685(5) 0.0554(15) Uani d . . . 1 . .
H H55A 0.67683 0.53589 1.052956 0.083 Uiso calc U . R 1 . .
H H55B 0.7212 0.497928 1.149258 0.083 Uiso calc U . R 1 . .
H H55C 0.616381 0.48477 1.045292 0.083 Uiso calc U . R 1 . .

loop_
_atom_site_aniso_label
_atom_site_aniso_U_11
_atom_site_aniso_U_22
_atom_site_aniso_U_33
_atom_site_aniso_U_12
_atom_site_aniso_U_13
_atom_site_aniso_U_23
B1 0.032(3) 0.027(3) 0.019(2) 0.004(2) 0.007(2) -0.0025(19)
O1 0.041(2) 0.047(2) 0.042(2) -0.0002(16) 0.0156(17) -0.0142(17)
O2 0.046(2) 0.0338(18) 0.047(2) -0.0052(16) 0.0232(17) 0.0055(16)
P1 0.0192(5) 0.0304(6) 0.0193(5) -0.0008(4) 0.0042(4) 0.0006(4)
Rh1 0.02082(18) 0.0295(2) 0.02297(19) -0.00022(14) 0.00571(13) -0.00019(15)
C1 0.022(2) 0.031(2) 0.025(2) 0.0000(17) 0.0067(17) -0.0005(18)
C2 0.023(2) 0.028(2) 0.021(2) 0.0009(17) 0.0056(18) -0.0004(17)
C3 0.020(2) 0.044(3) 0.029(2) 0.0010(19) 0.0053(18) 0.006(2)
C4 0.027(2) 0.030(2) 0.031(2) 0.0001(19) 0.0067(19) -0.007(2)
C11 0.020(2) 0.031(2) 0.023(2) 0.0006(17) 0.0035(17) -0.0030(18)
C12 0.023(2) 0.031(2) 0.022(2) -0.0021(17) 0.0048(17) -0.0038(18)
C13 0.024(2) 0.028(2) 0.031(2) -0.0002(17) 0.0051(18) 0.0009(19)
C14 0.024(2) 0.032(2) 0.024(2) 0.0020(18) 0.0015(18) -0.0019(18)
C15 0.025(2) 0.039(3) 0.020(2) 0.0043(19) 0.0000(17) -0.0003(19)
C16 0.022(2) 0.031(2) 0.021(2) 0.0017(17) 0.0071(17) -0.0053(18)
C17 0.030(2) 0.033(2) 0.030(2) -0.0052(19) 0.0059(19) 0.004(2)
C18 0.029(2) 0.035(3) 0.037(3) 0.001(2) -0.005(2) -0.006(2)
C19 0.022(2) 0.045(3) 0.026(2) -0.0048(19) 0.0038(18) 0.006(2)
C21 0.021(2) 0.029(2) 0.022(2) -0.0036(17) 0.0047(17) -0.0024(17)
C22 0.024(2) 0.033(2) 0.024(2) -0.0021(18) 0.0044(18) -0.0008(18)
C23 0.026(2) 0.036(3) 0.026(2) -0.0023(19) 0.0086(19) -0.0042(19)
C24 0.029(2) 0.037(3) 0.022(2) -0.0078(19) 0.0060(18) -0.0060(19)
C25 0.030(2) 0.034(2) 0.025(2) -0.0048(19) 0.0043(19) 0.0018(19)
C26 0.018(2) 0.039(3) 0.023(2) -0.0015(18) 0.0011(17) 0.0006(19)
C27 0.024(2) 0.035(2) 0.027(2) 0.0033(18) 0.0042(18) 0.0000(19)
C28 0.038(3) 0.052(3) 0.023(2) -0.006(2) 0.012(2) -0.004(2)
C29 0.030(2) 0.052(3) 0.024(2) 0.008(2) 0.0011(19) 0.006(2)
C31 0.022(2) 0.027(2) 0.025(2) 0.0049(17) 0.0052(17) 0.0018(18)
C32 0.022(2) 0.032(2) 0.032(2) -0.0033(18) 0.0045(18) 0.0004(19)
F32 0.0302(14) 0.0448(15) 0.0241(13) -0.0095(11) 0.0024(11) -0.0055(11)
C33 0.031(2) 0.038(3) 0.020(2) 0.000(2) 0.0017(18) 0.0017(19)
F33 0.0515(17) 0.0582(18) 0.0205(14) -0.0138(14) 0.0068(12) -0.0065(13)
C34 0.034(2) 0.037(2) 0.024(2) 0.001(2) 0.0102(19) 0.0067(19)
F34 0.0460(17) 0.0550(18) 0.0309(15) -0.0074(13) 0.0197(13) 0.0035(13)
C35 0.018(2) 0.032(2) 0.031(2) -0.0026(18) 0.0035(17) 0.0039(19)
F35 0.0284(14) 0.0406(15) 0.0415(16) -0.0058(11) 0.0119(12) 0.0016(12)
C36 0.024(2) 0.034(2) 0.019(2) 0.0004(17) 0.0029(17) 0.0003(17)
F36 0.0299(13) 0.0437(15) 0.0255(13) -0.0120(11) 0.0030(11) -0.0042(11)
C41 0.021(2) 0.034(2) 0.021(2) -0.0007(17) 0.0065(17) 0.0009(18)
C42 0.024(2) 0.031(2) 0.029(2) 0.0014(18) 0.0078(18) 0.0004(19)
F42 0.0295(13) 0.0376(15) 0.0301(14) 0.0049(11) -0.0010(11) -0.0088(11)
C43 0.024(2) 0.040(3) 0.021(2) -0.0045(19) 0.0025(17) -0.0015(19)
F43 0.0343(15) 0.0511(17) 0.0212(13) -0.0026(12) -0.0022(11) -0.0077(12)
C44 0.020(2) 0.045(3) 0.027(2) 0.0013(19) -0.0004(18) 0.009(2)
F44 0.0354(15) 0.0500(17) 0.0310(15) 0.0001(12) -0.0086(12) 0.0101(13)
C45 0.028(2) 0.036(3) 0.033(3) 0.0016(19) 0.003(2) 0.003(2)
F45 0.0360(15) 0.0372(15) 0.0459(17) 0.0090(12) -0.0019(13) 0.0024(13)
C46 0.023(2) 0.036(2) 0.024(2) -0.0024(18) 0.0040(18) -0.0038(19)
F46 0.0368(15) 0.0383(15) 0.0322(15) 0.0045(12) 0.0008(12) -0.0084(12)
C51 0.063(4) 0.050(3) 0.042(3) 0.007(3) 0.005(3) -0.006(3)
C52 0.050(3) 0.051(3) 0.048(3) -0.004(3) 0.004(3) 0.001(3)
C53 0.040(3) 0.058(4) 0.058(4) -0.006(3) 0.006(3) -0.001(3)
C54 0.039(3) 0.067(4) 0.051(4) -0.006(3) -0.011(3) -0.001(3)
C55 0.053(4) 0.070(4) 0.038(3) -0.009(3) -0.006(3) 0.004(3)

_geom_special_details            
;

All esds (except the esd in the dihedral angle between two l.s. planes)
are estimated using the full covariance matrix.  The cell esds are taken
into account individually in the estimation of esds in distances, angles
and torsion angles; correlations between esds in cell parameters are only
used when they are defined by crystal symmetry.  An approximate (isotropic)
treatment of cell esds is used for estimating esds involving l.s. planes.
;

loop_
_geom_bond_atom_site_label_1
_geom_bond_atom_site_label_2
_geom_bond_site_symmetry_2
_geom_bond_distance
_geom_bond_publ_flag
B1 C2 . 1.476(7) ?
B1 C31 . 1.607(6) ?
B1 C41 . 1.618(6) ?
B1 Rh1 . 2.590(5) ?
O1 C3 . 1.144(5) ?
O2 C4 . 1.129(5) ?
P1 C11 . 1.828(4) ?
P1 C21 . 1.831(4) ?
P1 C1 . 1.833(4) ?
P1 Rh1 . 2.3348(11) ?
Rh1 C3 . 1.868(5) ?
Rh1 C4 . 1.915(5) ?
Rh1 C2 . 2.251(4) ?
C1 C2 . 1.542(6) ?
C1 H1A . 0.99 ?
C1 H1B . 0.99 ?
C2 H2 . 0.88(5) ?
C11 C16 . 1.408(6) ?
C11 C12 . 1.419(6) ?
C12 C13 . 1.390(6) ?
C12 C17 . 1.513(6) ?
C13 C14 . 1.383(6) ?
C13 H13 . 0.95 ?
C14 C15 . 1.388(6) ?
C14 C18 . 1.500(6) ?
C15 C16 . 1.401(6) ?
C15 H15 . 0.95 ?
C16 C19 . 1.519(6) ?
C17 H17A . 0.98 ?
C17 H17B . 0.98 ?
C17 H17C . 0.98 ?
C18 H18A . 0.98 ?
C18 H18B . 0.98 ?
C18 H18C . 0.98 ?
C19 H19A . 0.98 ?
C19 H19B . 0.98 ?
C19 H19C . 0.98 ?
C21 C22 . 1.411(6) ?
C21 C26 . 1.419(6) ?
C22 C23 . 1.392(6) ?
C22 C27 . 1.511(6) ?
C23 C24 . 1.385(6) ?
C23 H23 . 0.95 ?
C24 C25 . 1.383(6) ?
C24 C28 . 1.515(6) ?
C25 C26 . 1.401(6) ?
C25 H25 . 0.95 ?
C26 C29 . 1.513(6) ?
C27 H27A . 0.98 ?
C27 H27B . 0.98 ?
C27 H27C . 0.98 ?
C28 H28A . 0.98 ?
C28 H28B . 0.98 ?
C28 H28C . 0.98 ?
C29 H29A . 0.98 ?
C29 H29B . 0.98 ?
C29 H29C . 0.98 ?
C31 C36 . 1.389(6) ?
C31 C32 . 1.396(6) ?
C32 F32 . 1.355(5) ?
C32 C33 . 1.369(6) ?
C33 F33 . 1.352(5) ?
C33 C34 . 1.378(6) ?
C34 F34 . 1.341(5) ?
C34 C35 . 1.379(6) ?
C35 F35 . 1.348(5) ?
C35 C36 . 1.369(6) ?
C36 F36 . 1.351(5) ?
C41 C46 . 1.383(6) ?
C41 C42 . 1.389(6) ?
C42 F42 . 1.352(5) ?
C42 C43 . 1.386(6) ?
C43 F43 . 1.342(5) ?
C43 C44 . 1.358(6) ?
C44 F44 . 1.343(5) ?
C44 C45 . 1.381(7) ?
C45 F45 . 1.347(5) ?
C45 C46 . 1.383(6) ?
C46 F46 . 1.359(5) ?
C51 C52 . 1.527(8) ?
C51 H51A . 0.98 ?
C51 H51B . 0.98 ?
C51 H51C . 0.98 ?
C52 C53 . 1.516(8) ?
C52 H52A . 0.99 ?
C52 H52B . 0.99 ?
C53 C54 . 1.512(8) ?
C53 H53A . 0.99 ?
C53 H53B . 0.99 ?
C54 C55 . 1.512(8) ?
C54 H54A . 0.99 ?
C54 H54B . 0.99 ?
C55 H55A . 0.98 ?
C55 H55B . 0.98 ?
C55 H55C . 0.98 ?

loop_
_geom_angle_atom_site_label_1
_geom_angle_atom_site_label_2
_geom_angle_atom_site_label_3
_geom_angle_site_symmetry_1
_geom_angle_site_symmetry_3
_geom_angle
_geom_angle_publ_flag
C2 B1 C31 . . 124.1(4) ?
C2 B1 C41 . . 118.9(4) ?
C31 B1 C41 . . 114.7(4) ?
C2 B1 Rh1 . . 60.0(2) ?
C31 B1 Rh1 . . 114.3(3) ?
C41 B1 Rh1 . . 109.8(3) ?
C11 P1 C21 . . 106.84(19) ?
C11 P1 C1 . . 101.17(19) ?
C21 P1 C1 . . 121.01(19) ?
C11 P1 Rh1 . . 116.75(14) ?
C21 P1 Rh1 . . 121.07(14) ?
C1 P1 Rh1 . . 87.97(13) ?
C3 Rh1 C4 . . 90.68(19) ?
C3 Rh1 C2 . . 158.52(17) ?
C4 Rh1 C2 . . 107.02(16) ?
C3 Rh1 P1 . . 96.71(14) ?
C4 Rh1 P1 . . 172.50(13) ?
C2 Rh1 P1 . . 66.06(11) ?
C3 Rh1 B1 . . 146.09(17) ?
C4 Rh1 B1 . . 78.67(17) ?
C2 Rh1 B1 . . 34.61(15) ?
P1 Rh1 B1 . . 95.75(11) ?
C2 C1 P1 . . 95.3(3) ?
C2 C1 H1A . . 112.7 ?
P1 C1 H1A . . 112.7 ?
C2 C1 H1B . . 112.7 ?
P1 C1 H1B . . 112.7 ?
H1A C1 H1B . . 110.2 ?
B1 C2 C1 . . 121.9(4) ?
B1 C2 Rh1 . . 85.3(3) ?
C1 C2 Rh1 . . 98.8(3) ?
B1 C2 H2 . . 123.(3) ?
C1 C2 H2 . . 112.(3) ?
Rh1 C2 H2 . . 104.(3) ?
O1 C3 Rh1 . . 173.3(4) ?
O2 C4 Rh1 . . 173.3(4) ?
C16 C11 C12 . . 119.2(4) ?
C16 C11 P1 . . 122.4(3) ?
C12 C11 P1 . . 118.3(3) ?
C13 C12 C11 . . 119.0(4) ?
C13 C12 C17 . . 117.2(4) ?
C11 C12 C17 . . 123.7(4) ?
C14 C13 C12 . . 122.7(4) ?
C14 C13 H13 . . 118.7 ?
C12 C13 H13 . . 118.7 ?
C13 C14 C15 . . 117.7(4) ?
C13 C14 C18 . . 121.9(4) ?
C15 C14 C18 . . 120.3(4) ?
C14 C15 C16 . . 122.3(4) ?
C14 C15 H15 . . 118.8 ?
C16 C15 H15 . . 118.8 ?
C15 C16 C11 . . 119.0(4) ?
C15 C16 C19 . . 116.8(4) ?
C11 C16 C19 . . 124.2(4) ?
C12 C17 H17A . . 109.5 ?
C12 C17 H17B . . 109.5 ?
H17A C17 H17B . . 109.5 ?
C12 C17 H17C . . 109.5 ?
H17A C17 H17C . . 109.5 ?
H17B C17 H17C . . 109.5 ?
C14 C18 H18A . . 109.5 ?
C14 C18 H18B . . 109.5 ?
H18A C18 H18B . . 109.5 ?
C14 C18 H18C . . 109.5 ?
H18A C18 H18C . . 109.5 ?
H18B C18 H18C . . 109.5 ?
C16 C19 H19A . . 109.5 ?
C16 C19 H19B . . 109.5 ?
H19A C19 H19B . . 109.5 ?
C16 C19 H19C . . 109.5 ?
H19A C19 H19C . . 109.5 ?
H19B C19 H19C . . 109.5 ?
C22 C21 C26 . . 119.4(4) ?
C22 C21 P1 . . 117.3(3) ?
C26 C21 P1 . . 123.3(3) ?
C23 C22 C21 . . 119.5(4) ?
C23 C22 C27 . . 117.2(4) ?
C21 C22 C27 . . 123.3(4) ?
C24 C23 C22 . . 121.8(4) ?
C24 C23 H23 . . 119.1 ?
C22 C23 H23 . . 119.1 ?
C25 C24 C23 . . 118.3(4) ?
C25 C24 C28 . . 121.2(4) ?
C23 C24 C28 . . 120.4(4) ?
C24 C25 C26 . . 122.5(4) ?
C24 C25 H25 . . 118.7 ?
C26 C25 H25 . . 118.7 ?
C25 C26 C21 . . 118.3(4) ?
C25 C26 C29 . . 117.2(4) ?
C21 C26 C29 . . 124.5(4) ?
C22 C27 H27A . . 109.5 ?
C22 C27 H27B . . 109.5 ?
H27A C27 H27B . . 109.5 ?
C22 C27 H27C . . 109.5 ?
H27A C27 H27C . . 109.5 ?
H27B C27 H27C . . 109.5 ?
C24 C28 H28A . . 109.5 ?
C24 C28 H28B . . 109.5 ?
H28A C28 H28B . . 109.5 ?
C24 C28 H28C . . 109.5 ?
H28A C28 H28C . . 109.5 ?
H28B C28 H28C . . 109.5 ?
C26 C29 H29A . . 109.5 ?
C26 C29 H29B . . 109.5 ?
H29A C29 H29B . . 109.5 ?
C26 C29 H29C . . 109.5 ?
H29A C29 H29C . . 109.5 ?
H29B C29 H29C . . 109.5 ?
C36 C31 C32 . . 113.9(4) ?
C36 C31 B1 . . 122.2(4) ?
C32 C31 B1 . . 123.8(4) ?
F32 C32 C33 . . 115.9(4) ?
F32 C32 C31 . . 120.4(4) ?
C33 C32 C31 . . 123.7(4) ?
F33 C33 C32 . . 120.9(4) ?
F33 C33 C34 . . 119.2(4) ?
C32 C33 C34 . . 119.9(4) ?
F34 C34 C33 . . 120.9(4) ?
F34 C34 C35 . . 120.2(4) ?
C33 C34 C35 . . 118.9(4) ?
F35 C35 C36 . . 121.5(4) ?
F35 C35 C34 . . 118.9(4) ?
C36 C35 C34 . . 119.6(4) ?
F36 C36 C35 . . 116.5(4) ?
F36 C36 C31 . . 119.4(4) ?
C35 C36 C31 . . 124.1(4) ?
C46 C41 C42 . . 114.0(4) ?
C46 C41 B1 . . 116.6(4) ?
C42 C41 B1 . . 129.3(4) ?
F42 C42 C43 . . 116.6(4) ?
F42 C42 C41 . . 119.8(4) ?
C43 C42 C41 . . 123.6(4) ?
F43 C43 C44 . . 120.2(4) ?
F43 C43 C42 . . 120.0(4) ?
C44 C43 C42 . . 119.8(4) ?
F44 C44 C43 . . 121.1(4) ?
F44 C44 C45 . . 119.5(4) ?
C43 C44 C45 . . 119.4(4) ?
F45 C45 C44 . . 120.0(4) ?
F45 C45 C46 . . 120.8(4) ?
C44 C45 C46 . . 119.1(4) ?
F46 C46 C45 . . 116.9(4) ?
F46 C46 C41 . . 119.1(4) ?
C45 C46 C41 . . 124.0(4) ?
C52 C51 H51A . . 109.5 ?
C52 C51 H51B . . 109.5 ?
H51A C51 H51B . . 109.5 ?
C52 C51 H51C . . 109.5 ?
H51A C51 H51C . . 109.5 ?
H51B C51 H51C . . 109.5 ?
C53 C52 C51 . . 113.0(5) ?
C53 C52 H52A . . 109.0 ?
C51 C52 H52A . . 109.0 ?
C53 C52 H52B . . 109.0 ?
C51 C52 H52B . . 109.0 ?
H52A C52 H52B . . 107.8 ?
C54 C53 C52 . . 114.3(5) ?
C54 C53 H53A . . 108.7 ?
C52 C53 H53A . . 108.7 ?
C54 C53 H53B . . 108.7 ?
C52 C53 H53B . . 108.7 ?
H53A C53 H53B . . 107.6 ?
C53 C54 C55 . . 114.7(5) ?
C53 C54 H54A . . 108.6 ?
C55 C54 H54A . . 108.6 ?
C53 C54 H54B . . 108.6 ?
C55 C54 H54B . . 108.6 ?
H54A C54 H54B . . 107.6 ?
C54 C55 H55A . . 109.5 ?
C54 C55 H55B . . 109.5 ?
H55A C55 H55B . . 109.5 ?
C54 C55 H55C . . 109.5 ?
H55A C55 H55C . . 109.5 ?
H55B C55 H55C . . 109.5 ?

loop_
_geom_torsion_atom_site_label_1
_geom_torsion_atom_site_label_2
_geom_torsion_atom_site_label_3
_geom_torsion_atom_site_label_4
_geom_torsion_site_symmetry_1
_geom_torsion_site_symmetry_2
_geom_torsion_site_symmetry_3
_geom_torsion_site_symmetry_4
_geom_torsion
_geom_torsion_publ_flag
C11 P1 C1 C2 . . . . -88.6(3) ?
C21 P1 C1 C2 . . . . 153.8(3) ?
Rh1 P1 C1 C2 . . . . 28.3(2) ?
C31 B1 C2 C1 . . . . -161.9(4) ?
C41 B1 C2 C1 . . . . 0.0(6) ?
Rh1 B1 C2 C1 . . . . 97.5(4) ?
C31 B1 C2 Rh1 . . . . 100.6(4) ?
C41 B1 C2 Rh1 . . . . -97.4(4) ?
P1 C1 C2 B1 . . . . -119.8(4) ?
P1 C1 C2 Rh1 . . . . -29.8(2) ?
C21 P1 C11 C16 . . . . -129.1(3) ?
C1 P1 C11 C16 . . . . 103.5(4) ?
Rh1 P1 C11 C16 . . . . 10.1(4) ?
C21 P1 C11 C12 . . . . 54.2(4) ?
C1 P1 C11 C12 . . . . -73.2(3) ?
Rh1 P1 C11 C12 . . . . -166.6(3) ?
C16 C11 C12 C13 . . . . 1.2(6) ?
P1 C11 C12 C13 . . . . 178.0(3) ?
C16 C11 C12 C17 . . . . -179.7(4) ?
P1 C11 C12 C17 . . . . -2.9(6) ?
C11 C12 C13 C14 . . . . -3.1(6) ?
C17 C12 C13 C14 . . . . 177.7(4) ?
C12 C13 C14 C15 . . . . 2.1(6) ?
C12 C13 C14 C18 . . . . -178.1(4) ?
C13 C14 C15 C16 . . . . 0.8(6) ?
C18 C14 C15 C16 . . . . -179.1(4) ?
C14 C15 C16 C11 . . . . -2.5(6) ?
C14 C15 C16 C19 . . . . 176.2(4) ?
C12 C11 C16 C15 . . . . 1.5(6) ?
P1 C11 C16 C15 . . . . -175.2(3) ?
C12 C11 C16 C19 . . . . -177.2(4) ?
P1 C11 C16 C19 . . . . 6.2(6) ?
C11 P1 C21 C22 . . . . 52.5(4) ?
C1 P1 C21 C22 . . . . 167.2(3) ?
Rh1 P1 C21 C22 . . . . -84.5(3) ?
C11 P1 C21 C26 . . . . -128.4(4) ?
C1 P1 C21 C26 . . . . -13.7(4) ?
Rh1 P1 C21 C26 . . . . 94.6(4) ?
C26 C21 C22 C23 . . . . 3.9(6) ?
P1 C21 C22 C23 . . . . -176.9(3) ?
C26 C21 C22 C27 . . . . -177.2(4) ?
P1 C21 C22 C27 . . . . 1.9(6) ?
C21 C22 C23 C24 . . . . -1.7(7) ?
C27 C22 C23 C24 . . . . 179.4(4) ?
C22 C23 C24 C25 . . . . -1.9(7) ?
C22 C23 C24 C28 . . . . 176.9(4) ?
C23 C24 C25 C26 . . . . 3.3(7) ?
C28 C24 C25 C26 . . . . -175.5(4) ?
C24 C25 C26 C21 . . . . -1.0(6) ?
C24 C25 C26 C29 . . . . 179.6(4) ?
C22 C21 C26 C25 . . . . -2.7(6) ?
P1 C21 C26 C25 . . . . 178.3(3) ?
C22 C21 C26 C29 . . . . 176.7(4) ?
P1 C21 C26 C29 . . . . -2.4(6) ?
C2 B1 C31 C36 . . . . -159.6(4) ?
C41 B1 C31 C36 . . . . 37.7(6) ?
Rh1 B1 C31 C36 . . . . -90.5(4) ?
C2 B1 C31 C32 . . . . 24.3(7) ?
C41 B1 C31 C32 . . . . -138.3(4) ?
Rh1 B1 C31 C32 . . . . 93.5(4) ?
C36 C31 C32 F32 . . . . -179.3(4) ?
B1 C31 C32 F32 . . . . -3.0(6) ?
C36 C31 C32 C33 . . . . -1.1(6) ?
B1 C31 C32 C33 . . . . 175.3(4) ?
F32 C32 C33 F33 . . . . 0.2(6) ?
C31 C32 C33 F33 . . . . -178.1(4) ?
F32 C32 C33 C34 . . . . 179.3(4) ?
C31 C32 C33 C34 . . . . 1.0(7) ?
F33 C33 C34 F34 . . . . 0.4(7) ?
C32 C33 C34 F34 . . . . -178.7(4) ?
F33 C33 C34 C35 . . . . 178.3(4) ?
C32 C33 C34 C35 . . . . -0.8(7) ?
F34 C34 C35 F35 . . . . -2.6(6) ?
C33 C34 C35 F35 . . . . 179.5(4) ?
F34 C34 C35 C36 . . . . 178.7(4) ?
C33 C34 C35 C36 . . . . 0.8(7) ?
F35 C35 C36 F36 . . . . 0.2(6) ?
C34 C35 C36 F36 . . . . 178.9(4) ?
F35 C35 C36 C31 . . . . -179.6(4) ?
C34 C35 C36 C31 . . . . -1.0(7) ?
C32 C31 C36 F36 . . . . -178.8(4) ?
B1 C31 C36 F36 . . . . 4.8(6) ?
C32 C31 C36 C35 . . . . 1.1(6) ?
B1 C31 C36 C35 . . . . -175.3(4) ?
C2 B1 C41 C46 . . . . -83.3(5) ?
C31 B1 C41 C46 . . . . 80.3(5) ?
Rh1 B1 C41 C46 . . . . -149.3(3) ?
C2 B1 C41 C42 . . . . 91.9(6) ?
C31 B1 C41 C42 . . . . -104.5(5) ?
Rh1 B1 C41 C42 . . . . 25.9(6) ?
C46 C41 C42 F42 . . . . -177.9(4) ?
B1 C41 C42 F42 . . . . 6.8(7) ?
C46 C41 C42 C43 . . . . 2.5(6) ?
B1 C41 C42 C43 . . . . -172.8(4) ?
F42 C42 C43 F43 . . . . -1.5(6) ?
C41 C42 C43 F43 . . . . 178.1(4) ?
F42 C42 C43 C44 . . . . 177.3(4) ?
C41 C42 C43 C44 . . . . -3.1(7) ?
F43 C43 C44 F44 . . . . -1.0(6) ?
C42 C43 C44 F44 . . . . -179.9(4) ?
F43 C43 C44 C45 . . . . 179.5(4) ?
C42 C43 C44 C45 . . . . 0.6(7) ?
F44 C44 C45 F45 . . . . -0.4(6) ?
C43 C44 C45 F45 . . . . 179.1(4) ?
F44 C44 C45 C46 . . . . -177.5(4) ?
C43 C44 C45 C46 . . . . 2.0(7) ?
F45 C45 C46 F46 . . . . 0.8(6) ?
C44 C45 C46 F46 . . . . 177.9(4) ?
F45 C45 C46 C41 . . . . -179.6(4) ?
C44 C45 C46 C41 . . . . -2.5(7) ?
C42 C41 C46 F46 . . . . 179.8(4) ?
B1 C41 C46 F46 . . . . -4.2(6) ?
C42 C41 C46 C45 . . . . 0.2(6) ?
B1 C41 C46 C45 . . . . 176.2(4) ?
C51 C52 C53 C54 . . . . -176.8(5) ?
C52 C53 C54 C55 . . . . -64.2(7) ?

_shelx_res_file                  
;

TITL erk9844.res in P2(1)/c
    erk9844.res
    created by SHELXL-2018/3 at 17:59:11 on 29-May-2020
CELL  0.71073  11.1535  28.4831  12.0712   90.000  100.231   90.000
ZERR    4.000   0.0006   0.0016   0.0006    0.000    0.002    0.000
LATT 1
SYMM -X, 1/2+Y, 1/2-Z
SFAC C  H  B  F  O  P  Rh
UNIT 156  148  4  40  8  4  4
LIST 4
REM Old TITL erk9844 in P2(1)/c
REM SHELXT solution in P2(1)/c
REM R1 0.111,  Rweak 0.006,  Alpha 0.046,  Orientation as input
REM Formula found by SHELXT:  C40 F10 O2 P Rh
SIZE 0.03 0.099 0.103
TEMP -173.150
ACTA
CONF

L.S. 20
BOND $H
FMAP 2
PLAN 10

OMIT     1   1   0
OMIT     3   6   0

WGHT    0.026900    6.396501
EXTI    0.003882
FVAR       0.27582
B1    3    0.352648    0.352115    0.531489    11.00000    0.03208    0.02677 =
         0.01944   -0.00249    0.00653    0.00426
O1    5    0.566828    0.220893    0.320318    11.00000    0.04095    0.04710 =
         0.04206   -0.01424    0.01556   -0.00025
O2    5    0.373445    0.226279    0.596183    11.00000    0.04610    0.03381 =
         0.04682    0.00555    0.02318   -0.00520
P1    6    0.633519    0.354348    0.414800    11.00000    0.01921    0.03044 =
         0.01930    0.00058    0.00424   -0.00076
RH1   7    0.517807    0.295967    0.481616    11.00000    0.02082    0.02954 =
         0.02297   -0.00019    0.00571   -0.00022
C1    1    0.518354    0.396878    0.440751    11.00000    0.02159    0.03118 =
         0.02472   -0.00047    0.00675    0.00002
AFIX  23
H1A   2    0.553753    0.427844    0.465301    11.00000   -1.20000
H1B   2    0.451677    0.400670    0.375308    11.00000   -1.20000
AFIX   0
C2    1    0.478819    0.368932    0.537546    11.00000    0.02274    0.02778 =
         0.02080   -0.00035    0.00557    0.00087
H2    2    0.529841    0.372468    0.601616    11.00000    0.02564
C3    1    0.553254    0.248147    0.386544    11.00000    0.01971    0.04364 =
         0.02933    0.00589    0.00526    0.00101
C4    1    0.420685    0.253717    0.551855    11.00000    0.02721    0.02951 =
         0.03126   -0.00657    0.00666    0.00005
C11   1    0.767600    0.375244    0.511835    11.00000    0.02045    0.03133 =
         0.02300   -0.00300    0.00345    0.00058
C12   1    0.824786    0.417076    0.484313    11.00000    0.02274    0.03066 =
         0.02199   -0.00381    0.00476   -0.00206
C13   1    0.924490    0.434237    0.558951    11.00000    0.02447    0.02751 =
         0.03082    0.00086    0.00505   -0.00018
AFIX  43
H13   2    0.964927    0.461392    0.538452    11.00000   -1.20000
AFIX   0
C14   1    0.967225    0.413389    0.661849    11.00000    0.02402    0.03164 =
         0.02407   -0.00194    0.00148    0.00199
C15   1    0.909365    0.372876    0.688550    11.00000    0.02502    0.03875 =
         0.01974   -0.00027    0.00003    0.00425
AFIX  43
H15   2    0.936890    0.358315    0.759299    11.00000   -1.20000
AFIX   0
C16   1    0.811781    0.352696    0.614826    11.00000    0.02157    0.03130 =
         0.02136   -0.00528    0.00706    0.00172
C17   1    0.784629    0.444314    0.376506    11.00000    0.03017    0.03286 =
         0.02996    0.00390    0.00593   -0.00518
AFIX 137
H17A  2    0.820822    0.475758    0.384176    11.00000   -1.50000
H17B  2    0.695614    0.446982    0.361585    11.00000   -1.50000
H17C  2    0.811440    0.427844    0.313925    11.00000   -1.50000
AFIX   0
C18   1    1.072594    0.433270    0.742938    11.00000    0.02927    0.03527 =
         0.03687   -0.00580   -0.00537    0.00095
AFIX 137
H18A  2    1.148186    0.428019    0.713953    11.00000   -1.50000
H18B  2    1.078030    0.417730    0.816094    11.00000   -1.50000
H18C  2    1.060388    0.467045    0.751729    11.00000   -1.50000
AFIX   0
C19   1    0.762156    0.306679    0.651527    11.00000    0.02171    0.04544 =
         0.02559    0.00632    0.00377   -0.00484
AFIX 137
H19A  2    0.810649    0.296839    0.723576    11.00000   -1.50000
H19B  2    0.766690    0.282555    0.594533    11.00000   -1.50000
H19C  2    0.677115    0.310958    0.660148    11.00000   -1.50000
AFIX   0
C21   1    0.677339    0.349510    0.276085    11.00000    0.02134    0.02880 =
         0.02175   -0.00241    0.00471   -0.00360
C22   1    0.782951    0.323293    0.268777    11.00000    0.02389    0.03311 =
         0.02410   -0.00084    0.00439   -0.00205
C23   1    0.823382    0.320445    0.166303    11.00000    0.02582    0.03592 =
         0.02574   -0.00425    0.00858   -0.00230
AFIX  43
H23   2    0.895766    0.303427    0.162398    11.00000   -1.20000
AFIX   0
C24   1    0.761033    0.341726    0.069916    11.00000    0.02872    0.03678 =
         0.02231   -0.00603    0.00598   -0.00781
C25   1    0.653889    0.365152    0.076339    11.00000    0.03013    0.03436 =
         0.02472    0.00178    0.00430   -0.00481
AFIX  43
H25   2    0.608449    0.378415    0.009660    11.00000   -1.20000
AFIX   0
C26   1    0.609769    0.370083    0.177350    11.00000    0.01781    0.03901 =
         0.02288    0.00060    0.00107   -0.00151
C27   1    0.857717    0.298310    0.368076    11.00000    0.02388    0.03541 =
         0.02659   -0.00001    0.00417    0.00328
AFIX 137
H27A  2    0.904263    0.272906    0.340977    11.00000   -1.50000
H27B  2    0.803419    0.285188    0.415686    11.00000   -1.50000
H27C  2    0.913959    0.320634    0.411963    11.00000   -1.50000
AFIX   0
C28   1    0.811024    0.340015   -0.038816    11.00000    0.03795    0.05161 =
         0.02315   -0.00355    0.01247   -0.00560
AFIX 137
H28A  2    0.744971    0.345832   -0.102527    11.00000   -1.50000
H28B  2    0.846419    0.308991   -0.047019    11.00000   -1.50000
H28C  2    0.874014    0.364116   -0.037226    11.00000   -1.50000
AFIX   0
C29   1    0.491802    0.396806    0.172836    11.00000    0.02971    0.05243 =
         0.02382    0.00551    0.00108    0.00768
AFIX 137
H29A  2    0.461769    0.407140    0.095445    11.00000   -1.50000
H29B  2    0.506084    0.424249    0.222395    11.00000   -1.50000
H29C  2    0.431125    0.376343    0.197742    11.00000   -1.50000
AFIX   0
C31   1    0.295890    0.336190    0.638998    11.00000    0.02204    0.02747 =
         0.02473    0.00179    0.00518    0.00485
C32   1    0.339043    0.351678    0.748565    11.00000    0.02188    0.03158 =
         0.03224    0.00041    0.00446   -0.00326
F32   4    0.437598    0.380224    0.770555    11.00000    0.03019    0.04478 =
         0.02407   -0.00547    0.00244   -0.00951
C33   1    0.285275    0.340668    0.838741    11.00000    0.03099    0.03791 =
         0.02024    0.00172    0.00167    0.00035
F33   4    0.329481    0.357843    0.942410    11.00000    0.05149    0.05819 =
         0.02052   -0.00651    0.00677   -0.01379
C34   1    0.183780    0.312219    0.823984    11.00000    0.03393    0.03666 =
         0.02385    0.00665    0.01018    0.00126
F34   4    0.128305    0.301699    0.910714    11.00000    0.04601    0.05496 =
         0.03091    0.00355    0.01972   -0.00739
C35   1    0.137348    0.295835    0.717477    11.00000    0.01825    0.03201 =
         0.03107    0.00390    0.00354   -0.00259
F35   4    0.038576    0.267712    0.703162    11.00000    0.02839    0.04059 =
         0.04150    0.00156    0.01189   -0.00583
C36   1    0.193609    0.307609    0.629336    11.00000    0.02418    0.03375 =
         0.01881    0.00031    0.00289    0.00041
F36   4    0.144726    0.289709    0.527682    11.00000    0.02994    0.04373 =
         0.02552   -0.00418    0.00299   -0.01196
C41   1    0.253217    0.363370    0.419883    11.00000    0.02066    0.03433 =
         0.02067    0.00086    0.00653   -0.00065
C42   1    0.220076    0.336660    0.323050    11.00000    0.02412    0.03080 =
         0.02933    0.00035    0.00775    0.00143
F42   4    0.264829    0.292715    0.318380    11.00000    0.02954    0.03761 =
         0.03010   -0.00880   -0.00098    0.00488
C43   1    0.142540    0.352523    0.227830    11.00000    0.02379    0.04027 =
         0.02055   -0.00147    0.00247   -0.00448
F43   4    0.117706    0.325036    0.136336    11.00000    0.03426    0.05114 =
         0.02119   -0.00770   -0.00221   -0.00264
C44   1    0.090273    0.395564    0.228135    11.00000    0.02020    0.04460 =
         0.02680    0.00932   -0.00041    0.00131
F44   4    0.014631    0.411821    0.137100    11.00000    0.03540    0.05004 =
         0.03097    0.01012   -0.00856    0.00009
C45   1    0.116207    0.423214    0.323412    11.00000    0.02778    0.03559 =
         0.03302    0.00296    0.00301    0.00165
F45   4    0.066300    0.466233    0.324323    11.00000    0.03603    0.03715 =
         0.04591    0.00243   -0.00195    0.00897
C46   1    0.197885    0.406954    0.415162    11.00000    0.02332    0.03626 =
         0.02414   -0.00381    0.00402   -0.00242
F46   4    0.223421    0.436061    0.505526    11.00000    0.03681    0.03832 =
         0.03217   -0.00841    0.00083    0.00450
C51   1    0.625823    0.479225    0.689559    11.00000    0.06346    0.05028 =
         0.04164   -0.00560    0.00496    0.00691
AFIX 137
H51A  2    0.624950    0.513088    0.675066    11.00000   -1.50000
H51B  2    0.547424    0.465610    0.654849    11.00000   -1.50000
H51C  2    0.691342    0.464555    0.657376    11.00000   -1.50000
AFIX   0
C52   1    0.647250    0.470534    0.816376    11.00000    0.04987    0.05131 =
         0.04831    0.00114    0.00376   -0.00417
AFIX  23
H52A  2    0.575275    0.481551    0.846603    11.00000   -1.20000
H52B  2    0.655545    0.436350    0.830505    11.00000   -1.20000
AFIX   0
C53   1    0.759845    0.495133    0.878652    11.00000    0.04042    0.05778 =
         0.05786   -0.00098    0.00618   -0.00550
AFIX  23
H53A  2    0.830775    0.485499    0.845019    11.00000   -1.20000
H53B  2    0.749264    0.529421    0.867550    11.00000   -1.20000
AFIX   0
C54   1    0.787426    0.485058    1.003557    11.00000    0.03932    0.06672 =
         0.05121   -0.00097   -0.01056   -0.00596
AFIX  23
H54A  2    0.866467    0.499721    1.035598    11.00000   -1.20000
H54B  2    0.796508    0.450711    1.014532    11.00000   -1.20000
AFIX   0
C55   1    0.692070    0.502441    1.068477    11.00000    0.05317    0.07007 =
         0.03788    0.00380   -0.00596   -0.00873
AFIX 137
H55A  2    0.676830    0.535890    1.052956    11.00000   -1.50000
H55B  2    0.721200    0.497928    1.149258    11.00000   -1.50000
H55C  2    0.616381    0.484770    1.045292    11.00000   -1.50000
AFIX   0
HKLF 4


REM  erk9844.res in P2(1)/c
REM wR2 = 0.123999, GooF = S = 1.02158, Restrained GooF = 1.02158 for all data
REM R1 = 0.048182 for 5188 Fo > 4sig(Fo) and 0.072383 for all 6914 data
REM 500 parameters refined using 0 restraints

END

WGHT      0.0269      6.3956

REM Highest difference peak  0.939,  deepest hole -0.659,  1-sigma level  0.099
Q1    1   0.5190  0.3880 -0.0205  11.00000  0.05    0.94
Q2    1   0.4528  0.2956  0.5734  11.00000  0.05    0.53
Q3    1   0.4272  0.2713  0.4066  11.00000  0.05    0.48
Q4    1   0.5353  0.3397  0.4689  11.00000  0.05    0.47
Q5    1   0.6312  0.3179  0.5066  11.00000  0.05    0.47
Q6    1   0.5396  0.3255  0.3874  11.00000  0.05    0.46
Q7    1   0.5740  0.2878  0.3821  11.00000  0.05    0.45
Q8    1   0.6369  0.4478  0.9132  11.00000  0.05    0.45
Q9    1   0.3941  0.3130  0.4568  11.00000  0.05    0.41
Q10   1   0.4081  0.2712  0.4768  11.00000  0.05    0.41
;
_shelx_res_checksum              18753
####################################################################### 
# 
# This file contains crystal structure data downloaded from the 
# Cambridge Structural Database (CSD) hosted by the Cambridge 
# Crystallographic Data Centre (CCDC).
# 
# Full information about CCDC data access policies and citation 
# guidelines are available at http://www.ccdc.cam.ac.uk/access/V1 
# 
# Audit and citation data items may have been added by the CCDC. 
# Please retain this information to preserve the provenance of 
# this file and to allow appropriate attribution of the data. 
# 
#######################################################################

data_erk8821
_database_code_depnum_ccdc_archive 'CCDC 1960304'
loop_
_audit_author_name
_audit_author_address
'Constantin G. Daniliuc'
;Organisch Chemisches Institut WWU University of Muenster
Germany
;
_audit_update_record             
;
2019-10-19 deposited with the CCDC.	2020-06-18 downloaded from the CCDC.
;

_audit_creation_method           'APEX3 v2016.1-0'
_chemical_name_systematic        ?
_chemical_name_common            ?
_chemical_formula_moiety         ?
_chemical_formula_sum            'C44 H27 B2 F20 P'
_chemical_formula_iupac          ?
_chemical_formula_weight         988.24

_chemical_melting_point          ?

_space_group_crystal_system      triclinic
_space_group_name_H-M_alt        'P -1'
_space_group_name_Hall           '-P 1'
loop_
_space_group_symop_operation_xyz
'x, y, z'
'-x, -y, -z'

_cell_length_a                   10.4373(3)
_cell_length_b                   11.5018(3)
_cell_length_c                   20.0520(6)
_cell_angle_alpha                101.416(2)
_cell_angle_beta                 99.845(2)
_cell_angle_gamma                98.080(2)
_cell_volume                     2286.61(11)
_cell_formula_units_Z            2
_cell_measurement_reflns_used    9943
_cell_measurement_theta_min      4.1238
_cell_measurement_theta_max      68.3295
_cell_measurement_temperature    104.(2)

_exptl_crystal_description       prism
_exptl_crystal_colour            colourless
_exptl_crystal_size_max          0.274
_exptl_crystal_size_mid          0.141
_exptl_crystal_size_min          0.087
_exptl_crystal_density_diffrn    1.435
_exptl_crystal_density_meas      ?
_exptl_crystal_density_method    'not measured'
_exptl_crystal_F_000             992

_exptl_absorpt_coefficient_mu    1.565
_exptl_absorpt_correction_type   multi-scan
_exptl_absorpt_process_details   
;
Bruker AXS (2014). SADABS, Version 2014/5, Bruker AXS Inc., Madison, Wisconsin,
USA.
;
_exptl_absorpt_correction_T_min  0.67
_exptl_absorpt_correction_T_max  0.88

_exptl_special_details           
;
;

_diffrn_ambient_temperature      104.(2)

_diffrn_source                   'Cu ImS'
_diffrn_source_type              'micro focus tube'

_diffrn_radiation_type           'Cu K\a'
_diffrn_radiation_wavelength     1.54178
_diffrn_radiation_monochromator  'MX mirror'

_diffrn_measurement_device_type  'Bruker D8 Venture PHOTON 100 CMOS'
_diffrn_measurement_method       'omega and phi scans'

_diffrn_detector_area_resol_mean 10.4167

_diffrn_reflns_number            24980
_diffrn_reflns_av_R_equivalents  0.0415
_diffrn_reflns_av_unetI/netI     0.0436
_diffrn_reflns_theta_min         4.12
_diffrn_reflns_theta_max         68.40
_diffrn_reflns_theta_full        68.40
_diffrn_measured_fraction_theta_max 0.972
_diffrn_measured_fraction_theta_full 0.972
_diffrn_reflns_limit_h_min       -12
_diffrn_reflns_limit_h_max       12
_diffrn_reflns_limit_k_min       -13
_diffrn_reflns_limit_k_max       13
_diffrn_reflns_limit_l_min       -24
_diffrn_reflns_limit_l_max       24

_refine_special_details          
;

Reflections were merged by SHELXL according to the crystal
class for the calculation of statistics and refinement.

_reflns_Friedel_fraction is defined as the number of unique
Friedel pairs measured divided by the number that would be
possible theoretically, ignoring centric projections and
systematic absences.

A badly disordered pentane molecule was found in the 
asymmetrical unit and could not be satisfactorily refined. The program 
SQUEEZE (Spek, A.L. (2015). Acta Cryst. C71, 9-18) was therefore used to
remove mathematically the effect of the solvent.
The quoted formula and derived parameters are not included the squeezed
solvent molecule.
;

_reflns_number_total             8162
_reflns_number_gt                6547
_reflns_threshold_expression     'I > 2\s(I)'

_refine_ls_structure_factor_coef Fsqd
_refine_ls_matrix_type           full
_refine_ls_R_factor_all          0.0610
_refine_ls_R_factor_gt           0.0465
_refine_ls_wR_factor_gt          0.1086
_refine_ls_wR_factor_ref         0.1157
_refine_ls_goodness_of_fit_ref   1.022
_refine_ls_restrained_S_all      1.022
_refine_ls_number_reflns         8162
_refine_ls_number_parameters     618
_refine_ls_number_restraints     0
_refine_ls_number_constraints    ?
_refine_ls_hydrogen_treatment    mixed
_refine_ls_weighting_scheme      calc
_refine_ls_weighting_details     
'w=1/[\s^2^(Fo^2^)+(0.0487P)^2^+1.9349P] where P=(Fo^2^+2Fc^2^)/3'

_atom_sites_solution_hydrogens   mixed
_atom_sites_solution_primary     ?
_atom_sites_solution_secondary   ?

_refine_ls_shift/su_max          0.001
_refine_ls_shift/su_mean         0.000
_refine_diff_density_max         1.196
_refine_diff_density_min         -0.421
_refine_ls_extinction_method     none
_refine_ls_extinction_coef       ?

loop_
_atom_type_symbol
_atom_type_description
_atom_type_scat_dispersion_real
_atom_type_scat_dispersion_imag
_atom_type_scat_source
C C 0.0181 0.0091 'International Tables Vol C Tables 4.2.6.8 and 6.1.1.4'
H H 0.0000 0.0000 'International Tables Vol C Tables 4.2.6.8 and 6.1.1.4'
B B 0.0090 0.0039 'International Tables Vol C Tables 4.2.6.8 and 6.1.1.4'
F F 0.0727 0.0534 'International Tables Vol C Tables 4.2.6.8 and 6.1.1.4'
P P 0.2955 0.4335 'International Tables Vol C Tables 4.2.6.8 and 6.1.1.4'

_computing_data_collection       
;

APEX3 v2016.1-0 (Bruker AXS Inc., 2016)
;
_computing_cell_refinement       'SAINT V8.37A (Bruker AXS Inc., 2015)'
_computing_data_reduction        'SAINT V8.37A (Bruker AXS Inc., 2015)'
_computing_structure_solution    'SHELXL-2014/7 (Sheldrick, 2014)'
_computing_structure_refinement  'SHELXL-2014/7 (Sheldrick, 2014)'
_computing_molecular_graphics    'XP (Sheldrick, 2014)'
_computing_publication_material  'SHELXL-2014/7 (Sheldrick, 2014)'

loop_
_atom_site_type_symbol
_atom_site_label
_atom_site_fract_x
_atom_site_fract_y
_atom_site_fract_z
_atom_site_U_iso_or_equiv
_atom_site_adp_type
_atom_site_calc_flag
_atom_site_refinement_flags_adp
_atom_site_refinement_flags_occupancy
_atom_site_refinement_flags_posn
_atom_site_occupancy
_atom_site_disorder_assembly
_atom_site_disorder_group
C C1 0.4451(2) 0.2509(2) 0.75805(13) 0.0223(5) Uani d . . . 1 . .
H H1D 0.4583 0.2758 0.8093 0.027 Uiso calc U . R 1 . .
H H1E 0.5213 0.2146 0.7462 0.027 Uiso calc U . R 1 . .
C C11 0.2888(2) 0.0843(2) 0.63139(12) 0.0226(5) Uani d . . . 1 . .
C C21 0.2415(2) 0.0237(2) 0.76452(13) 0.0241(5) Uani d . . . 1 . .
P P1 0.29109(6) 0.14323(5) 0.72228(3) 0.02012(14) Uani d . . . 1 . .
H H1C 0.201(2) 0.208(2) 0.7247(12) 0.010(5) Uiso d . . . 1 . .
B B1 0.5633(2) 0.4549(2) 0.73223(14) 0.0188(5) Uani d . . . 1 . .
H H1B 0.520(3) 0.545(2) 0.7586(15) 0.030(7) Uiso d . . . 1 . .
B B2 0.4015(2) 0.4848(2) 0.76347(14) 0.0200(5) Uani d . . . 1 . .
C C2 0.4323(2) 0.3588(2) 0.72547(12) 0.0203(5) Uani d . . . 1 . .
H H2 0.3818 0.3327 0.6763 0.024 Uiso calc U . R 1 . .
C C12 0.2055(2) 0.1193(2) 0.57817(13) 0.0240(5) Uani d . . . 1 . .
C C13 0.2049(2) 0.0667(2) 0.50961(13) 0.0280(5) Uani d . . . 1 . .
H H13 0.149 0.0896 0.4737 0.034 Uiso calc U . R 1 . .
C C14 0.2826(3) -0.0180(2) 0.49135(14) 0.0312(6) Uani d . . . 1 . .
C C15 0.3667(3) -0.0482(2) 0.54483(14) 0.0296(6) Uani d . . . 1 . .
H H15 0.4222 -0.1045 0.5331 0.036 Uiso calc U . R 1 . .
C C16 0.3718(2) 0.0008(2) 0.61401(13) 0.0248(5) Uani d . . . 1 . .
C C17 0.1194(3) 0.2134(2) 0.59055(14) 0.0291(6) Uani d . . . 1 . .
H H17A 0.1754 0.2932 0.6083 0.044 Uiso calc U . R 1 . .
H H17B 0.0668 0.1957 0.6246 0.044 Uiso calc U . R 1 . .
H H17C 0.0603 0.2121 0.5467 0.044 Uiso calc U . R 1 . .
C C18 0.2750(3) -0.0772(3) 0.41683(15) 0.0436(7) Uani d . . . 1 . .
H H18A 0.2021 -0.1465 0.4021 0.065 Uiso calc U . R 1 . .
H H18B 0.3584 -0.1047 0.4119 0.065 Uiso calc U . R 1 . .
H H18C 0.2597 -0.0192 0.3878 0.065 Uiso calc U . R 1 . .
C C19 0.4667(3) -0.0376(2) 0.66753(14) 0.0296(6) Uani d . . . 1 . .
H H19A 0.5039 -0.1046 0.6446 0.044 Uiso calc U . R 1 . .
H H19B 0.4196 -0.0638 0.7018 0.044 Uiso calc U . R 1 . .
H H19C 0.5382 0.0304 0.691 0.044 Uiso calc U . R 1 . .
C C22 0.1118(3) -0.0424(2) 0.73780(13) 0.0274(5) Uani d . . . 1 . .
C C23 0.0681(3) -0.1368(2) 0.76648(15) 0.0323(6) Uani d . . . 1 . .
H H23 -0.0185 -0.1823 0.7481 0.039 Uiso calc U . R 1 . .
C C24 0.1464(3) -0.1671(2) 0.82114(15) 0.0357(6) Uani d . . . 1 . .
C C25 0.2712(3) -0.0991(2) 0.84750(15) 0.0351(6) Uani d . . . 1 . .
H H25 0.3245 -0.1179 0.8859 0.042 Uiso calc U . R 1 . .
C C26 0.3229(3) -0.0044(2) 0.82060(13) 0.0273(5) Uani d . . . 1 . .
C C27 0.0169(3) -0.0144(3) 0.68011(15) 0.0360(6) Uani d . . . 1 . .
H H27A -0.0694 -0.0665 0.6729 0.054 Uiso calc U . R 1 . .
H H27B 0.0511 -0.0287 0.6372 0.054 Uiso calc U . R 1 . .
H H27C 0.0072 0.0702 0.6926 0.054 Uiso calc U . R 1 . .
C C28 0.0958(3) -0.2695(3) 0.85222(19) 0.0517(9) Uani d . . . 1 . .
H H28A 0.0931 -0.2379 0.901 0.078 Uiso calc U . R 1 . .
H H28B 0.1549 -0.3286 0.8495 0.078 Uiso calc U . R 1 . .
H H28C 0.0067 -0.3083 0.8264 0.078 Uiso calc U . R 1 . .
C C29 0.4606(3) 0.0628(3) 0.85444(15) 0.0366(6) Uani d . . . 1 . .
H H29A 0.4559 0.1422 0.8817 0.055 Uiso calc U . R 1 . .
H H29B 0.5114 0.0728 0.8185 0.055 Uiso calc U . R 1 . .
H H29C 0.5041 0.017 0.8851 0.055 Uiso calc U . R 1 . .
C C31 0.6005(2) 0.4887(2) 0.66247(12) 0.0199(5) Uani d . . . 1 . .
C C32 0.5780(2) 0.4075(2) 0.59853(13) 0.0221(5) Uani d . . . 1 . .
F F32 0.51657(14) 0.29246(12) 0.58975(7) 0.0275(3) Uani d . . . 1 . .
C C33 0.6165(2) 0.4371(2) 0.54038(13) 0.0265(5) Uani d . . . 1 . .
F F33 0.59313(16) 0.35415(14) 0.47995(8) 0.0361(4) Uani d . . . 1 . .
C C34 0.6781(2) 0.5527(2) 0.54419(14) 0.0282(6) Uani d . . . 1 . .
F F34 0.71409(15) 0.58325(15) 0.48778(8) 0.0391(4) Uani d . . . 1 . .
C C35 0.7020(2) 0.6365(2) 0.60591(14) 0.0267(5) Uani d . . . 1 . .
F F35 0.76010(15) 0.75090(14) 0.61027(8) 0.0362(4) Uani d . . . 1 . .
C C36 0.6663(2) 0.6027(2) 0.66352(13) 0.0226(5) Uani d . . . 1 . .
F F36 0.69873(14) 0.68738(12) 0.72391(7) 0.0280(3) Uani d . . . 1 . .
C C41 0.6947(2) 0.4476(2) 0.78646(12) 0.0207(5) Uani d . . . 1 . .
C C42 0.7608(2) 0.3516(2) 0.76803(13) 0.0250(5) Uani d . . . 1 . .
F F42 0.71187(14) 0.26926(12) 0.70807(8) 0.0305(3) Uani d . . . 1 . .
C C43 0.8776(2) 0.3382(2) 0.80713(14) 0.0302(6) Uani d . . . 1 . .
F F43 0.93597(15) 0.24392(15) 0.78602(9) 0.0410(4) Uani d . . . 1 . .
C C44 0.9344(2) 0.4217(3) 0.86782(14) 0.0322(6) Uani d . . . 1 . .
F F44 1.04846(15) 0.41054(18) 0.90640(9) 0.0469(5) Uani d . . . 1 . .
C C45 0.8745(2) 0.5183(3) 0.88841(13) 0.0308(6) Uani d . . . 1 . .
F F45 0.93162(15) 0.60164(16) 0.94657(8) 0.0402(4) Uani d . . . 1 . .
C C46 0.7578(2) 0.5298(2) 0.84751(12) 0.0233(5) Uani d . . . 1 . .
F F46 0.70736(14) 0.62896(13) 0.86908(7) 0.0302(3) Uani d . . . 1 . .
C C51 0.3984(2) 0.5245(2) 0.84497(12) 0.0220(5) Uani d . . . 1 . .
C C52 0.4407(2) 0.6447(2) 0.87972(13) 0.0260(5) Uani d . . . 1 . .
F F52 0.48635(15) 0.72519(12) 0.84482(8) 0.0315(3) Uani d . . . 1 . .
C C53 0.4375(3) 0.6901(2) 0.94834(13) 0.0307(6) Uani d . . . 1 . .
F F53 0.48084(18) 0.80681(14) 0.97835(8) 0.0436(4) Uani d . . . 1 . .
C C54 0.3880(3) 0.6122(3) 0.98612(13) 0.0306(6) Uani d . . . 1 . .
F F54 0.38474(17) 0.65325(16) 1.05332(8) 0.0423(4) Uani d . . . 1 . .
C C55 0.3426(2) 0.4930(2) 0.95445(13) 0.0274(5) Uani d . . . 1 . .
F F55 0.29574(14) 0.41711(15) 0.99123(8) 0.0345(4) Uani d . . . 1 . .
C C56 0.3466(2) 0.4517(2) 0.88528(13) 0.0242(5) Uani d . . . 1 . .
F F56 0.29418(14) 0.33401(12) 0.85779(7) 0.0282(3) Uani d . . . 1 . .
C C61 0.2912(2) 0.5377(2) 0.71695(12) 0.0196(5) Uani d . . . 1 . .
C C62 0.3101(2) 0.6287(2) 0.68136(13) 0.0215(5) Uani d . . . 1 . .
F F62 0.43282(13) 0.68838(12) 0.68585(8) 0.0287(3) Uani d . . . 1 . .
C C63 0.2084(2) 0.6623(2) 0.63990(13) 0.0261(5) Uani d . . . 1 . .
F F63 0.23198(14) 0.75037(14) 0.60632(9) 0.0358(4) Uani d . . . 1 . .
C C64 0.0801(2) 0.6068(2) 0.63364(15) 0.0310(6) Uani d . . . 1 . .
F F64 -0.01858(15) 0.63903(17) 0.59322(10) 0.0481(5) Uani d . . . 1 . .
C C65 0.0545(2) 0.5184(2) 0.66979(15) 0.0300(6) Uani d . . . 1 . .
F F65 -0.07075(14) 0.46414(16) 0.66480(10) 0.0483(5) Uani d . . . 1 . .
C C66 0.1587(2) 0.4878(2) 0.71020(13) 0.0236(5) Uani d . . . 1 . .
F F66 0.12808(13) 0.40093(13) 0.74461(8) 0.0307(3) Uani d . . . 1 . .

loop_
_atom_site_aniso_label
_atom_site_aniso_U_11
_atom_site_aniso_U_22
_atom_site_aniso_U_33
_atom_site_aniso_U_12
_atom_site_aniso_U_13
_atom_site_aniso_U_23
C1 0.0186(11) 0.0217(11) 0.0260(13) 0.0018(9) 0.0032(9) 0.0067(9)
C11 0.0215(12) 0.0204(11) 0.0244(13) -0.0014(9) 0.0033(10) 0.0068(9)
C21 0.0298(13) 0.0195(11) 0.0245(13) 0.0018(9) 0.0097(10) 0.0070(9)
P1 0.0207(3) 0.0196(3) 0.0199(3) 0.0007(2) 0.0037(2) 0.0065(2)
B1 0.0155(12) 0.0190(12) 0.0223(13) 0.0029(9) 0.0037(10) 0.0055(10)
B2 0.0166(12) 0.0204(12) 0.0245(14) 0.0017(9) 0.0047(10) 0.0099(10)
C2 0.0167(11) 0.0209(11) 0.0234(12) 0.0017(9) 0.0025(9) 0.0074(9)
C12 0.0202(12) 0.0257(12) 0.0243(13) -0.0026(9) 0.0018(10) 0.0088(10)
C13 0.0229(13) 0.0339(13) 0.0274(14) 0.0020(10) 0.0028(10) 0.0115(11)
C14 0.0271(13) 0.0376(14) 0.0249(14) -0.0020(11) 0.0064(11) 0.0026(11)
C15 0.0262(13) 0.0283(13) 0.0357(15) 0.0026(10) 0.0109(11) 0.0076(11)
C16 0.0261(13) 0.0210(12) 0.0267(13) 0.0002(9) 0.0059(10) 0.0062(10)
C17 0.0276(13) 0.0334(13) 0.0267(14) 0.0051(10) 0.0000(11) 0.0131(11)
C18 0.0340(16) 0.062(2) 0.0314(16) 0.0095(14) 0.0072(13) 0.0019(14)
C19 0.0345(14) 0.0259(13) 0.0299(14) 0.0082(10) 0.0059(11) 0.0085(10)
C22 0.0285(13) 0.0258(12) 0.0281(14) 0.0023(10) 0.0088(11) 0.0053(10)
C23 0.0325(14) 0.0285(13) 0.0380(16) 0.0020(11) 0.0156(12) 0.0083(11)
C24 0.0422(16) 0.0315(14) 0.0425(17) 0.0084(12) 0.0227(13) 0.0166(12)
C25 0.0437(16) 0.0345(14) 0.0353(16) 0.0112(12) 0.0154(13) 0.0182(12)
C26 0.0342(14) 0.0275(13) 0.0218(13) 0.0059(10) 0.0083(11) 0.0073(10)
C27 0.0254(13) 0.0405(15) 0.0380(16) -0.0067(11) 0.0003(11) 0.0134(12)
C28 0.055(2) 0.0465(18) 0.067(2) 0.0057(15) 0.0266(17) 0.0342(17)
C29 0.0387(16) 0.0397(15) 0.0296(15) 0.0024(12) -0.0029(12) 0.0155(12)
C31 0.0134(11) 0.0251(11) 0.0224(12) 0.0042(9) 0.0026(9) 0.0087(9)
C32 0.0158(11) 0.0238(12) 0.0262(13) 0.0034(9) 0.0014(9) 0.0069(9)
F32 0.0317(8) 0.0224(7) 0.0264(8) 0.0022(6) 0.0053(6) 0.0036(6)
C33 0.0203(12) 0.0356(14) 0.0241(13) 0.0080(10) 0.0028(10) 0.0072(10)
F33 0.0407(9) 0.0449(9) 0.0230(8) 0.0121(7) 0.0081(7) 0.0042(7)
C34 0.0199(12) 0.0427(15) 0.0291(14) 0.0098(10) 0.0073(10) 0.0198(12)
F34 0.0356(9) 0.0596(10) 0.0302(9) 0.0070(7) 0.0122(7) 0.0259(8)
C35 0.0163(11) 0.0304(13) 0.0361(15) 0.0013(9) 0.0035(10) 0.0175(11)
F35 0.0303(8) 0.0339(8) 0.0465(10) -0.0045(6) 0.0077(7) 0.0213(7)
C36 0.0142(11) 0.0255(12) 0.0264(13) 0.0015(9) 0.0007(9) 0.0065(10)
F36 0.0262(7) 0.0245(7) 0.0286(8) -0.0046(5) 0.0028(6) 0.0042(6)
C41 0.0158(11) 0.0242(12) 0.0240(12) -0.0001(9) 0.0046(9) 0.0122(9)
C42 0.0182(12) 0.0308(13) 0.0311(14) 0.0054(9) 0.0083(10) 0.0152(11)
F42 0.0260(8) 0.0287(7) 0.0368(9) 0.0071(6) 0.0072(6) 0.0051(6)
C43 0.0215(13) 0.0389(14) 0.0389(16) 0.0092(11) 0.0119(11) 0.0217(12)
F43 0.0283(8) 0.0450(9) 0.0611(11) 0.0180(7) 0.0143(8) 0.0260(8)
C44 0.0174(12) 0.0521(17) 0.0337(15) 0.0056(11) 0.0060(11) 0.0253(13)
F44 0.0198(8) 0.0853(13) 0.0411(10) 0.0130(8) -0.0003(7) 0.0307(9)
C45 0.0236(13) 0.0468(16) 0.0193(13) -0.0070(11) 0.0023(10) 0.0120(11)
F45 0.0268(8) 0.0636(11) 0.0215(8) -0.0085(7) -0.0006(6) 0.0061(7)
C46 0.0204(12) 0.0284(12) 0.0234(13) 0.0016(9) 0.0078(10) 0.0101(10)
F46 0.0279(8) 0.0332(8) 0.0242(8) -0.0012(6) 0.0018(6) 0.0018(6)
C51 0.0176(11) 0.0282(12) 0.0227(12) 0.0068(9) 0.0042(9) 0.0094(10)
C52 0.0254(13) 0.0317(13) 0.0241(13) 0.0085(10) 0.0051(10) 0.0112(10)
F52 0.0420(9) 0.0251(7) 0.0286(8) 0.0044(6) 0.0077(7) 0.0095(6)
C53 0.0329(14) 0.0335(14) 0.0235(14) 0.0080(11) 0.0009(11) 0.0044(10)
F53 0.0621(11) 0.0354(9) 0.0285(9) 0.0074(8) 0.0052(8) 0.0002(7)
C54 0.0278(14) 0.0492(16) 0.0160(13) 0.0138(11) 0.0031(10) 0.0068(11)
F54 0.0478(10) 0.0584(11) 0.0203(8) 0.0115(8) 0.0075(7) 0.0063(7)
C55 0.0180(12) 0.0429(15) 0.0269(14) 0.0089(10) 0.0053(10) 0.0181(11)
F55 0.0295(8) 0.0546(10) 0.0266(8) 0.0078(7) 0.0103(6) 0.0221(7)
C56 0.0181(11) 0.0320(13) 0.0254(13) 0.0077(9) 0.0053(10) 0.0105(10)
F56 0.0274(7) 0.0298(7) 0.0310(8) 0.0021(6) 0.0110(6) 0.0127(6)
C61 0.0193(11) 0.0206(11) 0.0211(12) 0.0050(9) 0.0065(9) 0.0068(9)
C62 0.0184(11) 0.0201(11) 0.0279(13) 0.0032(9) 0.0074(10) 0.0077(9)
F62 0.0191(7) 0.0276(7) 0.0432(9) 0.0014(5) 0.0054(6) 0.0200(6)
C63 0.0268(13) 0.0263(12) 0.0318(14) 0.0076(10) 0.0112(11) 0.0161(10)
F63 0.0284(8) 0.0412(9) 0.0479(10) 0.0092(6) 0.0085(7) 0.0315(7)
C64 0.0208(13) 0.0401(15) 0.0381(16) 0.0113(11) 0.0045(11) 0.0200(12)
F64 0.0224(8) 0.0672(12) 0.0672(12) 0.0127(7) 0.0047(8) 0.0456(10)
C65 0.0169(12) 0.0349(14) 0.0419(16) 0.0039(10) 0.0085(11) 0.0157(12)
F65 0.0149(7) 0.0629(11) 0.0777(13) 0.0046(7) 0.0081(8) 0.0432(10)
C66 0.0233(12) 0.0240(12) 0.0288(13) 0.0056(9) 0.0096(10) 0.0135(10)
F66 0.0211(7) 0.0337(8) 0.0455(9) 0.0051(6) 0.0116(6) 0.0243(7)

_geom_special_details            
;

All esds (except the esd in the dihedral angle between two l.s. planes)
are estimated using the full covariance matrix.  The cell esds are taken
into account individually in the estimation of esds in distances, angles
and torsion angles; correlations between esds in cell parameters are only
used when they are defined by crystal symmetry.  An approximate (isotropic)
treatment of cell esds is used for estimating esds involving l.s. planes.
;

loop_
_geom_bond_atom_site_label_1
_geom_bond_atom_site_label_2
_geom_bond_site_symmetry_2
_geom_bond_distance
_geom_bond_publ_flag
C1 C2 . 1.524(3) ?
C1 P1 . 1.824(2) ?
C1 H1D . 0.99 ?
C1 H1E . 0.99 ?
C11 C16 . 1.414(3) ?
C11 C12 . 1.417(3) ?
C11 P1 . 1.809(2) ?
C21 C26 . 1.410(4) ?
C21 C22 . 1.413(3) ?
C21 P1 . 1.813(2) ?
P1 H1C . 1.28(2) ?
B1 C2 . 1.601(3) ?
B1 C31 . 1.617(3) ?
B1 C41 . 1.621(3) ?
B1 B2 . 1.950(4) ?
B1 H1B . 1.25(3) ?
B2 C2 . 1.601(3) ?
B2 C51 . 1.615(4) ?
B2 C61 . 1.619(3) ?
B2 H1B . 1.36(3) ?
C2 H2 . 1.0 ?
C12 C13 . 1.386(4) ?
C12 C17 . 1.511(4) ?
C13 C14 . 1.386(4) ?
C13 H13 . 0.95 ?
C14 C15 . 1.397(4) ?
C14 C18 . 1.498(4) ?
C15 C16 . 1.379(4) ?
C15 H15 . 0.95 ?
C16 C19 . 1.509(4) ?
C17 H17A . 0.98 ?
C17 H17B . 0.98 ?
C17 H17C . 0.98 ?
C18 H18A . 0.98 ?
C18 H18B . 0.98 ?
C18 H18C . 0.98 ?
C19 H19A . 0.98 ?
C19 H19B . 0.98 ?
C19 H19C . 0.98 ?
C22 C23 . 1.384(3) ?
C22 C27 . 1.506(4) ?
C23 C24 . 1.384(4) ?
C23 H23 . 0.95 ?
C24 C25 . 1.380(4) ?
C24 C28 . 1.510(4) ?
C25 C26 . 1.391(3) ?
C25 H25 . 0.95 ?
C26 C29 . 1.507(4) ?
C27 H27A . 0.98 ?
C27 H27B . 0.98 ?
C27 H27C . 0.98 ?
C28 H28A . 0.98 ?
C28 H28B . 0.98 ?
C28 H28C . 0.98 ?
C29 H29A . 0.98 ?
C29 H29B . 0.98 ?
C29 H29C . 0.98 ?
C31 C36 . 1.387(3) ?
C31 C32 . 1.390(3) ?
C32 F32 . 1.351(3) ?
C32 C33 . 1.384(3) ?
C33 F33 . 1.347(3) ?
C33 C34 . 1.375(4) ?
C34 F34 . 1.345(3) ?
C34 C35 . 1.370(4) ?
C35 F35 . 1.348(3) ?
C35 C36 . 1.382(3) ?
C36 F36 . 1.353(3) ?
C41 C46 . 1.385(3) ?
C41 C42 . 1.404(3) ?
C42 F42 . 1.344(3) ?
C42 C43 . 1.379(4) ?
C43 F43 . 1.348(3) ?
C43 C44 . 1.373(4) ?
C44 F44 . 1.342(3) ?
C44 C45 . 1.377(4) ?
C45 F45 . 1.339(3) ?
C45 C46 . 1.386(4) ?
C46 F46 . 1.347(3) ?
C51 C52 . 1.391(4) ?
C51 C56 . 1.392(3) ?
C52 F52 . 1.349(3) ?
C52 C53 . 1.380(4) ?
C53 F53 . 1.336(3) ?
C53 C54 . 1.384(4) ?
C54 F54 . 1.344(3) ?
C54 C55 . 1.370(4) ?
C55 F55 . 1.343(3) ?
C55 C56 . 1.384(4) ?
C56 F56 . 1.352(3) ?
C61 C62 . 1.389(3) ?
C61 C66 . 1.393(3) ?
C62 F62 . 1.345(3) ?
C62 C63 . 1.381(3) ?
C63 F63 . 1.341(3) ?
C63 C64 . 1.374(3) ?
C64 F64 . 1.340(3) ?
C64 C65 . 1.383(3) ?
C65 F65 . 1.345(3) ?
C65 C66 . 1.373(4) ?
C66 F66 . 1.355(3) ?

loop_
_geom_angle_atom_site_label_1
_geom_angle_atom_site_label_2
_geom_angle_atom_site_label_3
_geom_angle_site_symmetry_1
_geom_angle_site_symmetry_3
_geom_angle
_geom_angle_publ_flag
C2 C1 P1 . . 106.21(16) ?
C2 C1 H1D . . 110.5 ?
P1 C1 H1D . . 110.5 ?
C2 C1 H1E . . 110.5 ?
P1 C1 H1E . . 110.5 ?
H1D C1 H1E . . 108.7 ?
C16 C11 C12 . . 120.0(2) ?
C16 C11 P1 . . 118.50(18) ?
C12 C11 P1 . . 121.48(19) ?
C26 C21 C22 . . 120.3(2) ?
C26 C21 P1 . . 124.14(18) ?
C22 C21 P1 . . 115.55(18) ?
C11 P1 C21 . . 111.32(11) ?
C11 P1 C1 . . 107.30(11) ?
C21 P1 C1 . . 121.11(11) ?
C11 P1 H1C . . 106.9(10) ?
C21 P1 H1C . . 105.0(10) ?
C1 P1 H1C . . 104.1(10) ?
C2 B1 C31 . . 118.8(2) ?
C2 B1 C41 . . 117.81(19) ?
C31 B1 C41 . . 111.06(18) ?
C2 B1 B2 . . 52.49(13) ?
C31 B1 B2 . . 123.12(18) ?
C41 B1 B2 . . 121.38(19) ?
C2 B1 H1B . . 96.1(13) ?
C31 B1 H1B . . 102.6(13) ?
C41 B1 H1B . . 107.1(13) ?
B2 B1 H1B . . 43.7(13) ?
C2 B2 C51 . . 125.5(2) ?
C2 B2 C61 . . 114.6(2) ?
C51 B2 C61 . . 110.8(2) ?
C2 B2 B1 . . 52.48(13) ?
C51 B2 B1 . . 121.65(19) ?
C61 B2 B1 . . 120.72(18) ?
C2 B2 H1B . . 91.9(12) ?
C51 B2 H1B . . 103.8(12) ?
C61 B2 H1B . . 105.4(12) ?
B1 B2 H1B . . 39.5(12) ?
C1 C2 B1 . . 118.09(19) ?
C1 C2 B2 . . 125.3(2) ?
B1 C2 B2 . . 75.03(16) ?
C1 C2 H2 . . 111.2 ?
B1 C2 H2 . . 111.2 ?
B2 C2 H2 . . 111.2 ?
C13 C12 C11 . . 118.4(2) ?
C13 C12 C17 . . 117.0(2) ?
C11 C12 C17 . . 124.6(2) ?
C12 C13 C14 . . 122.6(2) ?
C12 C13 H13 . . 118.7 ?
C14 C13 H13 . . 118.7 ?
C13 C14 C15 . . 117.9(2) ?
C13 C14 C18 . . 121.3(3) ?
C15 C14 C18 . . 120.9(3) ?
C16 C15 C14 . . 122.3(2) ?
C16 C15 H15 . . 118.8 ?
C14 C15 H15 . . 118.8 ?
C15 C16 C11 . . 118.8(2) ?
C15 C16 C19 . . 117.9(2) ?
C11 C16 C19 . . 123.3(2) ?
C12 C17 H17A . . 109.5 ?
C12 C17 H17B . . 109.5 ?
H17A C17 H17B . . 109.5 ?
C12 C17 H17C . . 109.5 ?
H17A C17 H17C . . 109.5 ?
H17B C17 H17C . . 109.5 ?
C14 C18 H18A . . 109.5 ?
C14 C18 H18B . . 109.5 ?
H18A C18 H18B . . 109.5 ?
C14 C18 H18C . . 109.5 ?
H18A C18 H18C . . 109.5 ?
H18B C18 H18C . . 109.5 ?
C16 C19 H19A . . 109.5 ?
C16 C19 H19B . . 109.5 ?
H19A C19 H19B . . 109.5 ?
C16 C19 H19C . . 109.5 ?
H19A C19 H19C . . 109.5 ?
H19B C19 H19C . . 109.5 ?
C23 C22 C21 . . 118.8(2) ?
C23 C22 C27 . . 117.8(2) ?
C21 C22 C27 . . 123.4(2) ?
C24 C23 C22 . . 122.1(3) ?
C24 C23 H23 . . 118.9 ?
C22 C23 H23 . . 118.9 ?
C25 C24 C23 . . 117.9(2) ?
C25 C24 C28 . . 120.9(3) ?
C23 C24 C28 . . 121.2(3) ?
C24 C25 C26 . . 123.2(3) ?
C24 C25 H25 . . 118.4 ?
C26 C25 H25 . . 118.4 ?
C25 C26 C21 . . 117.6(2) ?
C25 C26 C29 . . 117.9(2) ?
C21 C26 C29 . . 124.5(2) ?
C22 C27 H27A . . 109.5 ?
C22 C27 H27B . . 109.5 ?
H27A C27 H27B . . 109.5 ?
C22 C27 H27C . . 109.5 ?
H27A C27 H27C . . 109.5 ?
H27B C27 H27C . . 109.5 ?
C24 C28 H28A . . 109.5 ?
C24 C28 H28B . . 109.5 ?
H28A C28 H28B . . 109.5 ?
C24 C28 H28C . . 109.5 ?
H28A C28 H28C . . 109.5 ?
H28B C28 H28C . . 109.5 ?
C26 C29 H29A . . 109.5 ?
C26 C29 H29B . . 109.5 ?
H29A C29 H29B . . 109.5 ?
C26 C29 H29C . . 109.5 ?
H29A C29 H29C . . 109.5 ?
H29B C29 H29C . . 109.5 ?
C36 C31 C32 . . 114.2(2) ?
C36 C31 B1 . . 121.2(2) ?
C32 C31 B1 . . 124.5(2) ?
F32 C32 C33 . . 115.5(2) ?
F32 C32 C31 . . 121.0(2) ?
C33 C32 C31 . . 123.4(2) ?
F33 C33 C34 . . 119.7(2) ?
F33 C33 C32 . . 120.7(2) ?
C34 C33 C32 . . 119.6(2) ?
F34 C34 C35 . . 120.4(2) ?
F34 C34 C33 . . 120.3(2) ?
C35 C34 C33 . . 119.4(2) ?
F35 C35 C34 . . 120.2(2) ?
F35 C35 C36 . . 120.4(2) ?
C34 C35 C36 . . 119.4(2) ?
F36 C36 C35 . . 116.8(2) ?
F36 C36 C31 . . 119.3(2) ?
C35 C36 C31 . . 123.9(2) ?
C46 C41 C42 . . 114.3(2) ?
C46 C41 B1 . . 128.2(2) ?
C42 C41 B1 . . 117.4(2) ?
F42 C42 C43 . . 116.9(2) ?
F42 C42 C41 . . 119.5(2) ?
C43 C42 C41 . . 123.6(2) ?
F43 C43 C44 . . 120.2(2) ?
F43 C43 C42 . . 120.4(3) ?
C44 C43 C42 . . 119.5(3) ?
F44 C44 C43 . . 120.4(3) ?
F44 C44 C45 . . 120.1(3) ?
C43 C44 C45 . . 119.6(2) ?
F45 C45 C44 . . 119.7(2) ?
F45 C45 C46 . . 120.8(3) ?
C44 C45 C46 . . 119.5(2) ?
F46 C46 C41 . . 119.9(2) ?
F46 C46 C45 . . 116.5(2) ?
C41 C46 C45 . . 123.6(2) ?
C52 C51 C56 . . 113.7(2) ?
C52 C51 B2 . . 119.4(2) ?
C56 C51 B2 . . 126.6(2) ?
F52 C52 C53 . . 116.2(2) ?
F52 C52 C51 . . 119.1(2) ?
C53 C52 C51 . . 124.7(2) ?
F53 C53 C52 . . 121.2(2) ?
F53 C53 C54 . . 120.0(2) ?
C52 C53 C54 . . 118.7(2) ?
F54 C54 C55 . . 120.4(2) ?
F54 C54 C53 . . 120.2(2) ?
C55 C54 C53 . . 119.4(2) ?
F55 C55 C54 . . 119.4(2) ?
F55 C55 C56 . . 120.7(2) ?
C54 C55 C56 . . 119.9(2) ?
F56 C56 C55 . . 115.5(2) ?
F56 C56 C51 . . 120.9(2) ?
C55 C56 C51 . . 123.6(2) ?
C62 C61 C66 . . 113.6(2) ?
C62 C61 B2 . . 128.4(2) ?
C66 C61 B2 . . 117.98(19) ?
F62 C62 C63 . . 116.60(19) ?
F62 C62 C61 . . 119.9(2) ?
C63 C62 C61 . . 123.5(2) ?
F63 C63 C64 . . 118.8(2) ?
F63 C63 C62 . . 121.2(2) ?
C64 C63 C62 . . 120.0(2) ?
F64 C64 C63 . . 120.0(2) ?
F64 C64 C65 . . 120.8(2) ?
C63 C64 C65 . . 119.2(2) ?
F65 C65 C66 . . 121.3(2) ?
F65 C65 C64 . . 120.0(2) ?
C66 C65 C64 . . 118.7(2) ?
F66 C66 C65 . . 116.3(2) ?
F66 C66 C61 . . 118.8(2) ?
C65 C66 C61 . . 124.9(2) ?

loop_
_geom_torsion_atom_site_label_1
_geom_torsion_atom_site_label_2
_geom_torsion_atom_site_label_3
_geom_torsion_atom_site_label_4
_geom_torsion_site_symmetry_1
_geom_torsion_site_symmetry_2
_geom_torsion_site_symmetry_3
_geom_torsion_site_symmetry_4
_geom_torsion
_geom_torsion_publ_flag
C16 C11 P1 C21 . . . . -60.7(2) ?
C12 C11 P1 C21 . . . . 118.87(19) ?
C16 C11 P1 C1 . . . . 73.93(19) ?
C12 C11 P1 C1 . . . . -106.50(19) ?
C26 C21 P1 C11 . . . . 118.8(2) ?
C22 C21 P1 C11 . . . . -61.5(2) ?
C26 C21 P1 C1 . . . . -8.7(3) ?
C22 C21 P1 C1 . . . . 170.99(18) ?
C2 C1 P1 C11 . . . . 69.43(18) ?
C2 C1 P1 C21 . . . . -161.31(15) ?
P1 C1 C2 B1 . . . . -165.78(17) ?
P1 C1 C2 B2 . . . . 103.1(2) ?
C31 B1 C2 C1 . . . . 126.3(2) ?
C41 B1 C2 C1 . . . . -12.6(3) ?
B2 B1 C2 C1 . . . . -122.4(2) ?
C31 B1 C2 B2 . . . . -111.3(2) ?
C41 B1 C2 B2 . . . . 109.7(2) ?
C51 B2 C2 C1 . . . . 8.7(3) ?
C61 B2 C2 C1 . . . . -135.0(2) ?
B1 B2 C2 C1 . . . . 114.1(2) ?
C51 B2 C2 B1 . . . . -105.4(2) ?
C61 B2 C2 B1 . . . . 110.9(2) ?
C16 C11 C12 C13 . . . . 2.2(3) ?
P1 C11 C12 C13 . . . . -177.40(17) ?
C16 C11 C12 C17 . . . . -175.9(2) ?
P1 C11 C12 C17 . . . . 4.5(3) ?
C11 C12 C13 C14 . . . . -0.2(3) ?
C17 C12 C13 C14 . . . . 178.0(2) ?
C12 C13 C14 C15 . . . . -1.6(4) ?
C12 C13 C14 C18 . . . . 177.2(2) ?
C13 C14 C15 C16 . . . . 1.6(4) ?
C18 C14 C15 C16 . . . . -177.2(2) ?
C14 C15 C16 C11 . . . . 0.3(4) ?
C14 C15 C16 C19 . . . . -179.7(2) ?
C12 C11 C16 C15 . . . . -2.2(3) ?
P1 C11 C16 C15 . . . . 177.40(17) ?
C12 C11 C16 C19 . . . . 177.8(2) ?
P1 C11 C16 C19 . . . . -2.6(3) ?
C26 C21 C22 C23 . . . . -1.7(4) ?
P1 C21 C22 C23 . . . . 178.6(2) ?
C26 C21 C22 C27 . . . . 177.3(2) ?
P1 C21 C22 C27 . . . . -2.4(3) ?
C21 C22 C23 C24 . . . . 1.1(4) ?
C27 C22 C23 C24 . . . . -177.9(3) ?
C22 C23 C24 C25 . . . . 0.6(4) ?
C22 C23 C24 C28 . . . . 179.2(3) ?
C23 C24 C25 C26 . . . . -1.8(4) ?
C28 C24 C25 C26 . . . . 179.6(3) ?
C24 C25 C26 C21 . . . . 1.3(4) ?
C24 C25 C26 C29 . . . . 179.8(3) ?
C22 C21 C26 C25 . . . . 0.5(4) ?
P1 C21 C26 C25 . . . . -179.8(2) ?
C22 C21 C26 C29 . . . . -177.9(2) ?
P1 C21 C26 C29 . . . . 1.8(4) ?
C2 B1 C31 C36 . . . . 148.4(2) ?
C41 B1 C31 C36 . . . . -70.0(3) ?
B2 B1 C31 C36 . . . . 86.5(3) ?
C2 B1 C31 C32 . . . . -35.5(3) ?
C41 B1 C31 C32 . . . . 106.0(3) ?
B2 B1 C31 C32 . . . . -97.4(3) ?
C36 C31 C32 F32 . . . . 179.1(2) ?
B1 C31 C32 F32 . . . . 2.8(3) ?
C36 C31 C32 C33 . . . . -0.4(3) ?
B1 C31 C32 C33 . . . . -176.7(2) ?
F32 C32 C33 F33 . . . . -0.2(3) ?
C31 C32 C33 F33 . . . . 179.3(2) ?
F32 C32 C33 C34 . . . . 179.1(2) ?
C31 C32 C33 C34 . . . . -1.4(4) ?
F33 C33 C34 F34 . . . . 0.4(4) ?
C32 C33 C34 F34 . . . . -178.9(2) ?
F33 C33 C34 C35 . . . . -179.8(2) ?
C32 C33 C34 C35 . . . . 0.9(4) ?
F34 C34 C35 F35 . . . . 1.0(4) ?
C33 C34 C35 F35 . . . . -178.8(2) ?
F34 C34 C35 C36 . . . . -178.9(2) ?
C33 C34 C35 C36 . . . . 1.3(4) ?
F35 C35 C36 F36 . . . . -3.4(3) ?
C34 C35 C36 F36 . . . . 176.5(2) ?
F35 C35 C36 C31 . . . . 176.8(2) ?
C34 C35 C36 C31 . . . . -3.3(4) ?
C32 C31 C36 F36 . . . . -177.0(2) ?
B1 C31 C36 F36 . . . . -0.6(3) ?
C32 C31 C36 C35 . . . . 2.8(3) ?
B1 C31 C36 C35 . . . . 179.3(2) ?
C2 B1 C41 C46 . . . . -112.7(3) ?
C31 B1 C41 C46 . . . . 105.4(3) ?
B2 B1 C41 C46 . . . . -51.6(3) ?
C2 B1 C41 C42 . . . . 72.7(3) ?
C31 B1 C41 C42 . . . . -69.3(2) ?
B2 B1 C41 C42 . . . . 133.7(2) ?
C46 C41 C42 F42 . . . . -176.95(19) ?
B1 C41 C42 F42 . . . . -1.6(3) ?
C46 C41 C42 C43 . . . . 0.7(3) ?
B1 C41 C42 C43 . . . . 176.1(2) ?
F42 C42 C43 F43 . . . . -1.9(3) ?
C41 C42 C43 F43 . . . . -179.6(2) ?
F42 C42 C43 C44 . . . . 178.0(2) ?
C41 C42 C43 C44 . . . . 0.3(4) ?
F43 C43 C44 F44 . . . . 0.3(3) ?
C42 C43 C44 F44 . . . . -179.6(2) ?
F43 C43 C44 C45 . . . . 179.3(2) ?
C42 C43 C44 C45 . . . . -0.7(3) ?
F44 C44 C45 F45 . . . . 0.8(3) ?
C43 C44 C45 F45 . . . . -178.1(2) ?
F44 C44 C45 C46 . . . . 179.0(2) ?
C43 C44 C45 C46 . . . . 0.0(3) ?
C42 C41 C46 F46 . . . . 176.96(18) ?
B1 C41 C46 F46 . . . . 2.2(3) ?
C42 C41 C46 C45 . . . . -1.4(3) ?
B1 C41 C46 C45 . . . . -176.2(2) ?
F45 C45 C46 F46 . . . . 0.8(3) ?
C44 C45 C46 F46 . . . . -177.3(2) ?
F45 C45 C46 C41 . . . . 179.2(2) ?
C44 C45 C46 C41 . . . . 1.1(3) ?
C2 B2 C51 C52 . . . . 145.6(2) ?
C61 B2 C51 C52 . . . . -69.5(3) ?
B1 B2 C51 C52 . . . . 81.7(3) ?
C2 B2 C51 C56 . . . . -40.1(4) ?
C61 B2 C51 C56 . . . . 104.7(3) ?
B1 B2 C51 C56 . . . . -104.0(3) ?
C56 C51 C52 F52 . . . . -176.5(2) ?
B2 C51 C52 F52 . . . . -1.5(3) ?
C56 C51 C52 C53 . . . . 2.2(4) ?
B2 C51 C52 C53 . . . . 177.2(2) ?
F52 C52 C53 F53 . . . . -1.7(4) ?
C51 C52 C53 F53 . . . . 179.5(2) ?
F52 C52 C53 C54 . . . . 178.1(2) ?
C51 C52 C53 C54 . . . . -0.6(4) ?
F53 C53 C54 F54 . . . . -0.9(4) ?
C52 C53 C54 F54 . . . . 179.3(2) ?
F53 C53 C54 C55 . . . . 179.3(2) ?
C52 C53 C54 C55 . . . . -0.5(4) ?
F54 C54 C55 F55 . . . . -0.5(4) ?
C53 C54 C55 F55 . . . . 179.3(2) ?
F54 C54 C55 C56 . . . . -179.9(2) ?
C53 C54 C55 C56 . . . . -0.1(4) ?
F55 C55 C56 F56 . . . . 3.5(3) ?
C54 C55 C56 F56 . . . . -177.1(2) ?
F55 C55 C56 C51 . . . . -177.5(2) ?
C54 C55 C56 C51 . . . . 1.9(4) ?
C52 C51 C56 F56 . . . . 176.1(2) ?
B2 C51 C56 F56 . . . . 1.6(4) ?
C52 C51 C56 C55 . . . . -2.8(4) ?
B2 C51 C56 C55 . . . . -177.4(2) ?
C2 B2 C61 C62 . . . . -101.8(3) ?
C51 B2 C61 C62 . . . . 109.3(3) ?
B1 B2 C61 C62 . . . . -42.3(3) ?
C2 B2 C61 C66 . . . . 78.0(3) ?
C51 B2 C61 C66 . . . . -70.9(3) ?
B1 B2 C61 C66 . . . . 137.5(2) ?
C66 C61 C62 F62 . . . . 177.1(2) ?
B2 C61 C62 F62 . . . . -3.1(4) ?
C66 C61 C62 C63 . . . . -3.5(4) ?
B2 C61 C62 C63 . . . . 176.3(2) ?
F62 C62 C63 F63 . . . . -0.2(4) ?
C61 C62 C63 F63 . . . . -179.7(2) ?
F62 C62 C63 C64 . . . . -178.9(2) ?
C61 C62 C63 C64 . . . . 1.7(4) ?
F63 C63 C64 F64 . . . . 1.6(4) ?
C62 C63 C64 F64 . . . . -179.7(2) ?
F63 C63 C64 C65 . . . . -178.0(2) ?
C62 C63 C64 C65 . . . . 0.7(4) ?
F64 C64 C65 F65 . . . . -0.3(4) ?
C63 C64 C65 F65 . . . . 179.3(3) ?
F64 C64 C65 C66 . . . . 179.6(3) ?
C63 C64 C65 C66 . . . . -0.8(4) ?
F65 C65 C66 F66 . . . . -0.3(4) ?
C64 C65 C66 F66 . . . . 179.9(2) ?
F65 C65 C66 C61 . . . . 178.5(2) ?
C64 C65 C66 C61 . . . . -1.3(4) ?
C62 C61 C66 F66 . . . . -177.8(2) ?
B2 C61 C66 F66 . . . . 2.3(3) ?
C62 C61 C66 C65 . . . . 3.4(4) ?
B2 C61 C66 C65 . . . . -176.5(2) ?

_shelx_res_file                  
;


    erk8821.res created by SHELXL-2014/7


TITL erk8821.res in P-1
CELL  1.54178  10.4373  11.5018  20.0520  101.416   99.845   98.080
ZERR    2.000   0.0003   0.0003   0.0006    0.002    0.002    0.002
LATT 1
SFAC C  H  B  F  P
UNIT 88  54  4  40  2
SIZE 0.087 0.141 0.274
TEMP -168.750
ACTA
CONF

L.S. 20
BOND $H
FMAP 2
PLAN 10

ABIN

OMIT -3  -1   4

WGHT    0.048700    1.934900
FVAR       0.44667
C1    1    0.445114    0.250861    0.758046    11.00000    0.01860    0.02169 =
         0.02598    0.00666    0.00316    0.00177
AFIX  23
H1D   2    0.458251    0.275805    0.809266    11.00000   -1.20000
H1E   2    0.521250    0.214585    0.746235    11.00000   -1.20000
AFIX   0
C11   1    0.288772    0.084255    0.631395    11.00000    0.02154    0.02043 =
         0.02444    0.00685    0.00326   -0.00140
C21   1    0.241459    0.023682    0.764520    11.00000    0.02979    0.01954 =
         0.02453    0.00700    0.00972    0.00177
P1    5    0.291092    0.143225    0.722281    11.00000    0.02066    0.01962 =
         0.01986    0.00647    0.00370    0.00069
H1C   2    0.200959    0.208408    0.724680    11.00000    0.00993
B1    3    0.563340    0.454911    0.732229    11.00000    0.01546    0.01899 =
         0.02230    0.00551    0.00373    0.00294
H1B   2    0.519842    0.545097    0.758565    11.00000    0.03004
B2    3    0.401524    0.484835    0.763467    11.00000    0.01660    0.02045 =
         0.02451    0.00989    0.00467    0.00166
C2    1    0.432321    0.358762    0.725470    11.00000    0.01666    0.02086 =
         0.02345    0.00744    0.00252    0.00168
AFIX  13
H2    2    0.381841    0.332747    0.676315    11.00000   -1.20000
AFIX   0
C12   1    0.205548    0.119271    0.578169    11.00000    0.02025    0.02567 =
         0.02428    0.00876    0.00180   -0.00265
C13   1    0.204910    0.066726    0.509609    11.00000    0.02285    0.03385 =
         0.02739    0.01148    0.00280    0.00199
AFIX  43
H13   2    0.149032    0.089650    0.473715    11.00000   -1.20000
AFIX   0
C14   1    0.282593   -0.017950    0.491355    11.00000    0.02711    0.03757 =
         0.02493    0.00257    0.00639   -0.00196
C15   1    0.366650   -0.048185    0.544827    11.00000    0.02616    0.02826 =
         0.03566    0.00764    0.01093    0.00257
AFIX  43
H15   2    0.422182   -0.104498    0.533112    11.00000   -1.20000
AFIX   0
C16   1    0.371836    0.000842    0.614008    11.00000    0.02614    0.02096 =
         0.02669    0.00621    0.00590    0.00020
C17   1    0.119429    0.213359    0.590553    11.00000    0.02757    0.03342 =
         0.02671    0.01308    0.00004    0.00506
AFIX 137
H17A  2    0.175369    0.293233    0.608342    11.00000   -1.50000
H17B  2    0.066825    0.195745    0.624604    11.00000   -1.50000
H17C  2    0.060251    0.212108    0.546742    11.00000   -1.50000
AFIX   0
C18   1    0.275035   -0.077200    0.416833    11.00000    0.03400    0.06201 =
         0.03137    0.00186    0.00715    0.00946
AFIX 137
H18A  2    0.202137   -0.146462    0.402075    11.00000   -1.50000
H18B  2    0.358355   -0.104661    0.411859    11.00000   -1.50000
H18C  2    0.259668   -0.019228    0.387823    11.00000   -1.50000
AFIX   0
C19   1    0.466689   -0.037638    0.667530    11.00000    0.03446    0.02589 =
         0.02995    0.00852    0.00589    0.00821
AFIX 137
H19A  2    0.503947   -0.104552    0.644583    11.00000   -1.50000
H19B  2    0.419561   -0.063762    0.701805    11.00000   -1.50000
H19C  2    0.538179    0.030400    0.690971    11.00000   -1.50000
AFIX   0
C22   1    0.111810   -0.042389    0.737797    11.00000    0.02846    0.02578 =
         0.02810    0.00533    0.00883    0.00232
C23   1    0.068066   -0.136814    0.766484    11.00000    0.03253    0.02855 =
         0.03802    0.00831    0.01561    0.00195
AFIX  43
H23   2   -0.018478   -0.182278    0.748059    11.00000   -1.20000
AFIX   0
C24   1    0.146367   -0.167100    0.821140    11.00000    0.04217    0.03149 =
         0.04249    0.01657    0.02265    0.00837
C25   1    0.271234   -0.099111    0.847503    11.00000    0.04373    0.03453 =
         0.03528    0.01820    0.01538    0.01124
AFIX  43
H25   2    0.324521   -0.117883    0.885922    11.00000   -1.20000
AFIX   0
C26   1    0.322935   -0.004449    0.820603    11.00000    0.03421    0.02749 =
         0.02184    0.00728    0.00833    0.00594
C27   1    0.016904   -0.014414    0.680107    11.00000    0.02540    0.04053 =
         0.03798    0.01340    0.00030   -0.00666
AFIX 137
H27A  2   -0.069359   -0.066513    0.672948    11.00000   -1.50000
H27B  2    0.051079   -0.028745    0.637188    11.00000   -1.50000
H27C  2    0.007233    0.070220    0.692645    11.00000   -1.50000
AFIX   0
C28   1    0.095830   -0.269456    0.852216    11.00000    0.05487    0.04652 =
         0.06708    0.03417    0.02660    0.00575
AFIX 137
H28A  2    0.093118   -0.237896    0.900976    11.00000   -1.50000
H28B  2    0.154889   -0.328598    0.849467    11.00000   -1.50000
H28C  2    0.006689   -0.308293    0.826370    11.00000   -1.50000
AFIX   0
C29   1    0.460613    0.062771    0.854436    11.00000    0.03873    0.03968 =
         0.02955    0.01546   -0.00290    0.00238
AFIX 137
H29A  2    0.455871    0.142184    0.881733    11.00000   -1.50000
H29B  2    0.511433    0.072844    0.818503    11.00000   -1.50000
H29C  2    0.504096    0.017011    0.885081    11.00000   -1.50000
AFIX   0
C31   1    0.600542    0.488655    0.662475    11.00000    0.01338    0.02507 =
         0.02237    0.00874    0.00261    0.00417
C32   1    0.578019    0.407533    0.598530    11.00000    0.01579    0.02383 =
         0.02618    0.00692    0.00138    0.00339
F32   4    0.516574    0.292457    0.589754    11.00000    0.03170    0.02240 =
         0.02639    0.00361    0.00532    0.00221
C33   1    0.616532    0.437069    0.540377    11.00000    0.02026    0.03556 =
         0.02410    0.00720    0.00283    0.00801
F33   4    0.593129    0.354146    0.479949    11.00000    0.04072    0.04494 =
         0.02304    0.00424    0.00812    0.01211
C34   1    0.678081    0.552713    0.544189    11.00000    0.01991    0.04270 =
         0.02907    0.01983    0.00731    0.00978
F34   4    0.714094    0.583253    0.487780    11.00000    0.03563    0.05957 =
         0.03022    0.02587    0.01223    0.00704
C35   1    0.701994    0.636542    0.605914    11.00000    0.01633    0.03043 =
         0.03609    0.01750    0.00347    0.00127
F35   4    0.760096    0.750902    0.610265    11.00000    0.03032    0.03390 =
         0.04649    0.02128    0.00768   -0.00448
C36   1    0.666267    0.602696    0.663519    11.00000    0.01415    0.02555 =
         0.02641    0.00650    0.00073    0.00151
F36   4    0.698731    0.687380    0.723910    11.00000    0.02624    0.02446 =
         0.02863    0.00422    0.00280   -0.00462
C41   1    0.694719    0.447618    0.786458    11.00000    0.01584    0.02417 =
         0.02404    0.01216    0.00455   -0.00013
C42   1    0.760754    0.351623    0.768026    11.00000    0.01820    0.03076 =
         0.03113    0.01518    0.00831    0.00544
F42   4    0.711868    0.269256    0.708071    11.00000    0.02601    0.02873 =
         0.03684    0.00514    0.00721    0.00709
C43   1    0.877626    0.338190    0.807131    11.00000    0.02148    0.03892 =
         0.03894    0.02173    0.01189    0.00915
F43   4    0.935965    0.243917    0.786017    11.00000    0.02827    0.04496 =
         0.06107    0.02598    0.01432    0.01797
C44   1    0.934379    0.421694    0.867823    11.00000    0.01743    0.05213 =
         0.03366    0.02530    0.00601    0.00557
F44   4    1.048461    0.410538    0.906403    11.00000    0.01981    0.08534 =
         0.04110    0.03075   -0.00028    0.01298
C45   1    0.874523    0.518300    0.888407    11.00000    0.02355    0.04677 =
         0.01925    0.01197    0.00228   -0.00697
F45   4    0.931624    0.601640    0.946573    11.00000    0.02685    0.06358 =
         0.02147    0.00607   -0.00062   -0.00850
C46   1    0.757774    0.529840    0.847506    11.00000    0.02038    0.02836 =
         0.02335    0.01011    0.00779    0.00159
F46   4    0.707359    0.628958    0.869081    11.00000    0.02787    0.03324 =
         0.02420    0.00181    0.00176   -0.00120
C51   1    0.398436    0.524472    0.844965    11.00000    0.01764    0.02820 =
         0.02265    0.00945    0.00416    0.00680
C52   1    0.440730    0.644688    0.879718    11.00000    0.02542    0.03172 =
         0.02408    0.01121    0.00514    0.00848
F52   4    0.486350    0.725191    0.844817    11.00000    0.04200    0.02514 =
         0.02856    0.00951    0.00771    0.00440
C53   1    0.437539    0.690055    0.948340    11.00000    0.03295    0.03349 =
         0.02349    0.00439    0.00089    0.00797
F53   4    0.480839    0.806807    0.978350    11.00000    0.06214    0.03537 =
         0.02847    0.00024    0.00520    0.00738
C54   1    0.387962    0.612194    0.986124    11.00000    0.02777    0.04925 =
         0.01603    0.00683    0.00314    0.01377
F54   4    0.384742    0.653250    1.053317    11.00000    0.04783    0.05838 =
         0.02033    0.00627    0.00747    0.01152
C55   1    0.342623    0.492989    0.954450    11.00000    0.01802    0.04286 =
         0.02686    0.01806    0.00534    0.00890
F55   4    0.295738    0.417114    0.991235    11.00000    0.02949    0.05463 =
         0.02659    0.02213    0.01031    0.00782
C56   1    0.346608    0.451696    0.885276    11.00000    0.01810    0.03200 =
         0.02538    0.01050    0.00533    0.00772
F56   4    0.294176    0.334005    0.857787    11.00000    0.02735    0.02977 =
         0.03097    0.01274    0.01101    0.00205
C61   1    0.291153    0.537702    0.716947    11.00000    0.01933    0.02062 =
         0.02111    0.00681    0.00652    0.00502
C62   1    0.310091    0.628678    0.681355    11.00000    0.01842    0.02014 =
         0.02787    0.00766    0.00744    0.00319
F62   4    0.432819    0.688383    0.685849    11.00000    0.01906    0.02763 =
         0.04317    0.01999    0.00543    0.00139
C63   1    0.208386    0.662271    0.639902    11.00000    0.02683    0.02629 =
         0.03185    0.01606    0.01124    0.00761
F63   4    0.231979    0.750369    0.606320    11.00000    0.02840    0.04124 =
         0.04795    0.03152    0.00847    0.00921
C64   1    0.080060    0.606827    0.633640    11.00000    0.02083    0.04011 =
         0.03808    0.02002    0.00451    0.01126
F64   4   -0.018582    0.639031    0.593222    11.00000    0.02243    0.06725 =
         0.06723    0.04564    0.00472    0.01269
C65   1    0.054456    0.518449    0.669785    11.00000    0.01694    0.03486 =
         0.04185    0.01569    0.00852    0.00389
F65   4   -0.070749    0.464137    0.664803    11.00000    0.01487    0.06290 =
         0.07769    0.04324    0.00812    0.00457
C66   1    0.158704    0.487809    0.710196    11.00000    0.02330    0.02397 =
         0.02878    0.01350    0.00964    0.00555
F66   4    0.128080    0.400935    0.744611    11.00000    0.02113    0.03375 =
         0.04547    0.02426    0.01156    0.00508
HKLF 4

REM  erk8821.res in P-1
REM R1 =  0.0465 for    6547 Fo > 4sig(Fo)  and  0.0610 for all    8162 data
REM    618 parameters refined using      0 restraints

END

WGHT      0.0485      1.9467

REM Highest difference peak  1.196,  deepest hole -0.421,  1-sigma level  0.053
Q1    1   0.3534  0.1395  0.6863  11.00000  0.05    1.20
Q2    1   0.9025  0.6791  0.9604  11.00000  0.05    0.47
Q3    1   0.9687  0.3109  0.8326  11.00000  0.05    0.39
Q4    1   1.0477  0.4977  0.9392  11.00000  0.05    0.37
Q5    1   0.2838  0.0567  0.7402  11.00000  0.05    0.37
Q6    1   0.1346  0.4552  0.7916  11.00000  0.05    0.31
Q7    1   0.4120  0.3942  0.7612  11.00000  0.05    0.28
Q8    1   0.6261  0.4412  0.7628  11.00000  0.05    0.27
Q9    1   0.3563  0.5204  0.7385  11.00000  0.05    0.26
Q10   1   0.3211  0.2923  0.6991  11.00000  0.05    0.26
;
_shelx_res_checksum              81890

_shelx_fab_file                  
;
    1    0    0     33.33      0.00
    2    0    0    -35.52      0.00
    3    0    0    -26.40      0.00
    4    0    0      9.23      0.00
    5    0    0     13.60      0.00
    6    0    0     -2.11      0.00
    7    0    0     -7.18      0.00
    8    0    0     -0.69      0.00
    9    0    0      2.74      0.00
   10    0    0      0.59      0.00
   11    0    0     -0.33      0.00
   12    0    0      0.38      0.00
  -12    1    0     -0.09      0.00
  -11    1    0     -0.95      0.00
  -10    1    0      1.30      0.00
   -9    1    0      4.01      0.00
   -8    1    0     -0.73      0.00
   -7    1    0     -9.12      0.00
   -6    1    0     -3.65      0.00
   -5    1    0     14.50      0.00
   -4    1    0     10.92      0.00
   -3    1    0    -24.40      0.00
   -2    1    0    -32.21      0.00
   -1    1    0     29.63      0.00
    1    1    0     20.79      0.00
    2    1    0    -30.12      0.00
    3    1    0    -18.28      0.00
    4    1    0      9.03      0.00
    5    1    0      9.91      0.00
    6    1    0     -2.67      0.00
    7    1    0     -4.87      0.00
    8    1    0      0.72      0.00
    9    1    0      1.75      0.00
   10    1    0     -0.65      0.00
   11    1    0     -0.43      0.00
  -12    2    0     -0.82      0.00
  -11    2    0     -1.47      0.00
  -10    2    0      1.92      0.00
   -9    2    0      5.31      0.00
   -8    2    0      0.55      0.00
   -7    2    0     -8.91      0.00
   -6    2    0     -5.02      0.00
   -5    2    0     11.69      0.00
   -4    2    0      9.84      0.00
   -3    2    0    -16.53      0.00
   -2    2    0    -20.22      0.00
   -1    2    0     20.41      0.00
    0    2    0     38.01      0.00
    1    2    0      2.21      0.00
    2    2    0    -21.84      0.00
    3    2    0     -6.63      0.00
    4    2    0     10.71      0.00
    5    2    0      6.11      0.00
    6    2    0     -4.75      0.00
    7    2    0     -3.61      0.00
    8    2    0      2.43      0.00
    9    2    0      1.74      0.00
   10    2    0     -1.35      0.00
   11    2    0     -1.05      0.00
  -12    3    0     -1.33      0.00
  -11    3    0     -1.64      0.00
  -10    3    0      2.19      0.00
   -9    3    0      5.70      0.00
   -8    3    0      1.68      0.00
   -7    3    0     -6.90      0.00
   -6    3    0     -4.62      0.00
   -5    3    0      7.74      0.00
   -4    3    0      5.94      0.00
   -3    3    0    -11.23      0.00
   -2    3    0    -10.81      0.00
   -1    3    0     11.82      0.00
    0    3    0     13.74      0.00
    1    3    0     -8.32      0.00
    2    3    0    -14.14      0.00
    3    3    0      1.78      0.00
    4    3    0     12.01      0.00
    5    3    0      4.05      0.00
    6    3    0     -5.84      0.00
    7    3    0     -3.60      0.00
    8    3    0      2.38      0.00
    9    3    0      1.78      0.00
   10    3    0     -0.80      0.00
   11    3    0     -0.82      0.00
  -10    4    0      1.78      0.00
   -9    4    0      4.64      0.00
   -8    4    0      1.46      0.00
   -7    4    0     -4.74      0.00
   -6    4    0     -2.84      0.00
   -5    4    0      5.33      0.00
   -4    4    0      2.74      0.00
   -3    4    0     -8.98      0.00
   -2    4    0     -6.67      0.00
   -1    4    0      7.30      0.00
    0    4    0      5.14      0.00
    1    4    0     -8.92      0.00
    2    4    0     -9.65      0.00
    3    4    0      3.25      0.00
    4    4    0      9.92      0.00
    5    4    0      3.34      0.00
    6    4    0     -4.03      0.00
    7    4    0     -2.69      0.00
    8    4    0      1.18      0.00
    9    4    0      0.79      0.00
   10    4    0     -0.54      0.00
   -9    5    0      3.17      0.00
   -8    5    0      0.43      0.00
   -7    5    0     -3.69      0.00
   -6    5    0     -1.02      0.00
   -5    5    0      5.10      0.00
   -4    5    0      1.66      0.00
   -3    5    0     -8.55      0.00
   -2    5    0     -7.09      0.00
   -1    5    0      4.16      0.00
    0    5    0      5.29      0.00
    1    5    0     -3.36      0.00
    2    5    0     -5.46      0.00
    3    5    0      1.43      0.00
    4    5    0      5.23      0.00
    5    5    0      2.11      0.00
    6    5    0     -1.27      0.00
    7    5    0     -0.53      0.00
    8    5    0      0.62      0.00
    9    5    0     -0.12      0.00
   10    5    0     -0.45      0.00
  -10    6    0      0.56      0.00
   -9    6    0      2.18      0.00
   -8    6    0     -0.23      0.00
   -7    6    0     -3.51      0.00
   -6    6    0     -0.29      0.00
   -5    6    0      5.50      0.00
   -4    6    0      2.24      0.00
   -3    6    0     -7.37      0.00
   -2    6    0     -8.22      0.00
   -1    6    0      0.52      0.00
    0    6    0      5.42      0.00
    1    6    0      1.87      0.00
    2    6    0     -1.51      0.00
    3    6    0     -0.22      0.00
    4    6    0      0.95      0.00
    5    6    0      0.32      0.00
    6    6    0      0.39      0.00
    7    6    0      1.18      0.00
    8    6    0      0.08      0.00
    9    6    0     -0.94      0.00
  -11    7    0     -0.09      0.00
   -9    7    0      2.37      0.00
   -8    7    0      0.13      0.00
   -7    7    0     -3.46      0.00
   -6    7    0     -0.81      0.00
   -5    7    0      4.93      0.00
   -4    7    0      3.01      0.00
   -3    7    0     -4.89      0.00
   -2    7    0     -7.51      0.00
   -1    7    0     -2.25      0.00
    0    7    0      3.90      0.00
    1    7    0      4.39      0.00
    2    7    0      1.38      0.00
    3    7    0     -0.48      0.00
    4    7    0     -1.36      0.00
    5    7    0     -1.29      0.00
    6    7    0      1.00      0.00
    7    7    0      2.23      0.00
    8    7    0      0.03      0.00
    9    7    0     -0.88      0.00
  -11    8    0     -0.08      0.00
  -10    8    0      1.07      0.00
   -9    8    0      2.98      0.00
   -8    8    0      1.34      0.00
   -7    8    0     -2.74      0.00
   -6    8    0     -1.75      0.00
   -5    8    0      2.99      0.00
   -4    8    0      2.99      0.00
   -3    8    0     -1.39      0.00
   -2    8    0     -4.10      0.00
   -1    8    0     -2.95      0.00
    0    8    0      0.78      0.00
    1    8    0      2.63      0.00
    2    8    0      1.51      0.00
    3    8    0     -0.08      0.00
    4    8    0     -1.70      0.00
    5    8    0     -2.14      0.00
    6    8    0      0.46      0.00
    7    8    0      1.80      0.00
    8    8    0      0.08      0.00
  -10    9    0      0.40      0.00
   -9    9    0      2.51      0.00
   -8    9    0      1.71      0.00
   -7    9    0     -1.64      0.00
   -6    9    0     -1.83      0.00
   -5    9    0      0.77      0.00
   -4    9    0      1.53      0.00
   -3    9    0      0.74      0.00
   -2    9    0     -0.32      0.00
   -1    9    0     -1.47      0.00
    0    9    0     -1.04      0.00
    1    9    0     -0.27      0.00
    2    9    0     -0.11      0.00
    3    9    0     -0.06      0.00
    4    9    0     -0.81      0.00
    5    9    0     -1.28      0.00
    6    9    0      0.09      0.00
    7    9    0      0.68      0.00
   -9   10    0      1.46      0.00
   -8   10    0      1.10      0.00
   -7   10    0     -0.77      0.00
   -6   10    0     -1.21      0.00
   -5   10    0     -0.35      0.00
   -4   10    0      0.43      0.00
   -3   10    0      1.30      0.00
   -2   10    0      1.10      0.00
   -1   10    0     -0.18      0.00
    0   10    0     -0.70      0.00
    1   10    0     -1.15      0.00
    2   10    0     -1.24      0.00
    3   10    0     -0.78      0.00
    4   10    0     -0.34      0.00
    5   10    0      0.12      0.00
    6   10    0      0.34      0.00
   -8   11    0      0.31      0.00
   -7   11    0     -0.30      0.00
   -6   11    0     -0.74      0.00
   -5   11    0     -0.57      0.00
   -4   11    0      0.31      0.00
   -3   11    0      1.08      0.00
   -2   11    0      0.48      0.00
   -1   11    0      0.37      0.00
    0   11    0      1.00      0.00
    1   11    0      0.21      0.00
    2   11    0     -0.73      0.00
    3   11    0     -1.14      0.00
    4   11    0     -0.51      0.00
    5   11    0      0.54      0.00
   -7   12    0     -0.11      0.00
   -6   12    0     -0.38      0.00
   -5   12    0      0.04      0.00
   -4   12    0      0.99      0.00
   -3   12    0      0.74      0.00
   -2   12    0     -0.77      0.00
   -1   12    0     -0.08      0.00
    0   12    0      1.42      0.00
    1   12    0      0.95      0.00
    2   12    0      0.11      0.00
    3   12    0     -0.66      0.00
   -5   13    0      0.40      0.00
   -4   13    0      1.23      0.00
   -3   13    0      0.76      0.00
   -2   13    0     -0.61      0.00
   -1   13    0      0.01      0.00
    0   13    0      0.79      0.00
    1   13    0      0.40      0.00
   -1  -13    1      0.43      0.00
    0  -13    1      0.37      0.00
    1  -13    1     -0.44      0.00
    2  -13    1      0.06      0.00
    3  -13    1      1.00      0.00
    4  -13    1      0.63      0.00
    5  -13    1     -0.15      0.00
   -4  -12    1     -0.41      0.00
   -3  -12    1      0.11      0.00
   -2  -12    1      0.75      0.00
   -1  -12    1      1.02      0.00
    0  -12    1      0.45      0.00
    1  -12    1     -0.56      0.00
    2  -12    1      0.70      0.00
    3  -12    1      1.77      0.00
    4  -12    1      0.62      0.00
    5  -12    1     -0.73      0.00
    6  -12    1     -0.77      0.00
    7  -12    1     -0.13      0.00
   -5  -11    1      0.19      0.00
   -4  -11    1     -0.35      0.00
   -3  -11    1     -0.04      0.00
   -2  -11    1      0.28      0.00
   -1  -11    1      0.52      0.00
    0  -11    1     -0.01      0.00
    1  -11    1     -0.08      0.00
    2  -11    1      1.68      0.00
    3  -11    1      1.68      0.00
    4  -11    1     -0.39      0.00
    5  -11    1     -1.59      0.00
    6  -11    1     -1.03      0.00
    7  -11    1      0.17      0.00
    8  -11    1      0.79      0.00
   -6  -10    1      0.15      0.00
   -5  -10    1     -0.39      0.00
   -4  -10    1     -0.30      0.00
   -3  -10    1     -0.08      0.00
   -2  -10    1     -0.60      0.00
   -1  -10    1     -1.10      0.00
    0  -10    1     -1.26      0.00
    1  -10    1      0.65      0.00
    2  -10    1      3.10      0.00
    3  -10    1      2.03      0.00
    4  -10    1     -0.73      0.00
    5  -10    1     -2.22      0.00
    6  -10    1     -1.71      0.00
    7  -10    1      0.48      0.00
    8  -10    1      1.86      0.00
    9  -10    1      0.43      0.00
   -7   -9    1      0.94      0.00
   -6   -9    1     -0.24      0.00
   -5   -9    1     -1.51      0.00
   -4   -9    1     -0.56      0.00
   -3   -9    1      0.43      0.00
   -2   -9    1     -0.02      0.00
   -1   -9    1     -1.44      0.00
    0   -9    1     -2.60      0.00
    1   -9    1     -0.69      0.00
    2   -9    1      2.28      0.00
    3   -9    1      2.56      0.00
    4   -9    1      0.85      0.00
    5   -9    1     -1.72      0.00
    6   -9    1     -2.53      0.00
    7   -9    1      0.55      0.00
    9   -9    1      1.06      0.00
   10   -9    1     -0.73      0.00
   -8   -8    1      0.72      0.00
   -7   -8    1      1.86      0.00
   -6   -8    1     -0.44      0.00
   -5   -8    1     -2.61      0.00
   -4   -8    1     -1.38      0.00
   -3   -8    1      0.82      0.00
   -2   -8    1      2.11      0.00
   -1   -8    1      1.39      0.00
    0   -8    1     -1.49      0.00
    1   -8    1     -2.93      0.00
    2   -8    1     -1.20      0.00
    3   -8    1      1.92      0.00
    4   -8    1      2.89      0.00
    5   -8    1     -0.53      0.00
    6   -8    1     -3.16      0.00
    7   -8    1     -0.11      0.00
    8   -8    1      3.00      0.00
   10   -8    1     -0.32      0.00
   11   -8    1     -0.05      0.00
   -9   -7    1     -0.80      0.00
   -8   -7    1      0.97      0.00
   -7   -7    1      2.46      0.00
   -6   -7    1      0.00      0.00
   -5   -7    1     -2.51      0.00
   -4   -7    1     -2.15      0.00
   -3   -7    1     -0.10      0.00
   -2   -7    1      2.83      0.00
   -1   -7    1      4.57      0.00
    0   -7    1      1.41      0.00
    1   -7    1     -4.49      0.00
    2   -7    1     -5.65      0.00
    3   -7    1      0.10      0.00
    4   -7    1      4.35      0.00
    5   -7    1      1.06      0.00
    6   -7    1     -3.09      0.00
    7   -7    1     -1.14      0.00
    8   -7    1      2.25      0.00
    9   -7    1      1.51      0.00
   11   -7    1     -0.19      0.00
  -10   -6    1     -0.62      0.00
   -9   -6    1     -1.11      0.00
   -8   -6    1      0.71      0.00
   -7   -6    1      1.93      0.00
   -6   -6    1      0.87      0.00
   -5   -6    1     -0.26      0.00
   -4   -6    1     -0.98      0.00
   -3   -6    1     -1.47      0.00
   -2   -6    1      0.54      0.00
   -1   -6    1      5.03      0.00
    0   -6    1      4.41      0.00
    1   -6    1     -4.06      0.00
    2   -6    1     -8.68      0.00
    3   -6    1     -2.05      0.00
    4   -6    1      4.33      0.00
    5   -6    1      1.66      0.00
    6   -6    1     -2.83      0.00
    7   -6    1     -1.54      0.00
    8   -6    1      1.85      0.00
    9   -6    1      1.43      0.00
   10   -6    1     -0.98      0.00
  -10   -5    1     -0.60      0.00
   -9   -5    1     -0.73      0.00
   -8   -5    1     -0.15      0.00
   -7   -5    1     -0.44      0.00
   -6   -5    1      0.38      0.00
   -5   -5    1      2.67      0.00
   -4   -5    1      2.54      0.00
   -3   -5    1     -1.50      0.00
   -2   -5    1     -3.25      0.00
   -1   -5    1      1.82      0.00
    0   -5    1      4.55      0.00
    1   -5    1     -3.50      0.00
    2   -5    1     -9.46      0.00
    3   -5    1     -2.28      0.00
    4   -5    1      4.41      0.00
    5   -5    1      0.73      0.00
    6   -5    1     -3.95      0.00
    7   -5    1     -1.29      0.00
    8   -5    1      3.17      0.00
    9   -5    1      2.40      0.00
   10   -5    1     -1.28      0.00
   12   -5    1     -0.23      0.00
  -11   -4    1     -0.12      0.00
  -10   -4    1     -0.09      0.00
   -9   -4    1      0.62      0.00
   -8   -4    1     -0.08      0.00
   -7   -4    1     -2.50      0.00
   -6   -4    1     -0.85      0.00
   -5   -4    1      4.94      0.00
   -4   -4    1      6.11      0.00
   -3   -4    1     -0.91      0.00
   -2   -4    1     -6.14      0.00
   -1   -4    1     -1.42      0.00
    0   -4    1      3.15      0.00
    1   -4    1     -4.70      0.00
    2   -4    1    -10.02      0.00
    3   -4    1     -0.59      0.00
    4   -4    1      6.23      0.00
    5   -4    1     -0.35      0.00
    6   -4    1     -6.65      0.00
    7   -4    1     -1.62      0.00
    8   -4    1      5.07      0.00
    9   -4    1      3.99      0.00
   10   -4    1     -0.85      0.00
   11   -4    1     -2.11      0.00
   12   -4    1     -0.53      0.00
  -11   -3    1     -0.65      0.00
  -10   -3    1     -0.26      0.00
   -9   -3    1      1.20      0.00
   -8   -3    1      0.03      0.00
   -7   -3    1     -3.42      0.00
   -6   -3    1     -1.15      0.00
   -5   -3    1      6.63      0.00
   -4   -3    1      6.90      0.00
   -3   -3    1     -3.37      0.00
   -2   -3    1     -8.55      0.00
   -1   -3    1      0.59      0.00
    0   -3    1      5.57      0.00
    1   -3    1     -8.25      0.00
    2   -3    1    -13.76      0.00
    3   -3    1      1.76      0.00
    4   -3    1     10.66      0.00
    5   -3    1     -0.12      0.00
    6   -3    1     -9.80      0.00
    7   -3    1     -2.81      0.00
    8   -3    1      6.24      0.00
    9   -3    1      4.83      0.00
   10   -3    1     -0.79      0.00
   12   -3    1     -0.52      0.00
  -11   -2    1     -0.65      0.00
  -10   -2    1     -0.20      0.00
   -9   -2    1      1.31      0.00
   -8   -2    1     -0.24      0.00
   -7   -2    1     -3.22      0.00
   -6   -2    1      0.60      0.00
   -5   -2    1      8.17      0.00
   -4   -2    1      3.26      0.00
   -3   -2    1    -11.77      0.00
   -2   -2    1     -9.59      0.00
   -1   -2    1     16.76      0.00
    0   -2    1     22.33      0.00
    1   -2    1    -10.45      0.00
    2   -2    1    -23.37      0.00
    3   -2    1      0.84      0.00
    4   -2    1     15.50      0.00
    5   -2    1      1.88      0.00
    6   -2    1    -11.42      0.00
    7   -2    1     -4.37      0.00
    8   -2    1      5.83      0.00
    9   -2    1      4.69      0.00
   10   -2    1     -0.81      0.00
   11   -2    1     -1.94      0.00
  -12   -1    1      0.27      0.00
  -11   -1    1     -0.25      0.00
  -10   -1    1      0.21      0.00
   -9   -1    1      0.76      0.00
   -8   -1    1     -1.80      0.00
   -7   -1    1     -2.98      0.00
   -6   -1    1      4.18      0.00
   -5   -1    1     10.75      0.00
   -4   -1    1     -2.84      0.00
   -3   -1    1    -25.47      0.00
   -2   -1    1    -11.41      0.00
   -1   -1    1     41.76      0.00
    0   -1    1     49.73      0.00
    1   -1    1     -7.19      0.00
    2   -1    1    -32.46      0.00
    3   -1    1     -2.72      0.00
    4   -1    1     17.37      0.00
    5   -1    1      4.09      0.00
    6   -1    1    -10.20      0.00
    7   -1    1     -4.84      0.00
    8   -1    1      4.12      0.00
    9   -1    1      3.36      0.00
   10   -1    1     -0.78      0.00
   11   -1    1     -1.02      0.00
   12   -1    1      0.38      0.00
  -12    0    1      0.47      0.00
  -11    0    1      0.40      0.00
  -10    0    1      1.32      0.00
   -9    0    1      0.25      0.00
   -8    0    1     -4.37      0.00
   -7    0    1     -4.37      0.00
   -6    0    1      6.70      0.00
   -5    0    1     13.80      0.00
   -4    0    1     -6.18      0.00
   -3    0    1    -34.50      0.00
   -2    0    1    -10.87      0.00
   -1    0    1     59.04      0.00
    1    0    1     -5.12      0.00
    2    0    1    -35.64      0.00
    3    0    1     -5.62      0.00
    4    0    1     15.14      0.00
    5    0    1      4.18      0.00
    6    0    1     -7.70      0.00
    7    0    1     -3.55      0.00
    8    0    1      3.01      0.00
    9    0    1      1.72      0.00
   10    0    1     -1.09      0.00
   11    0    1     -0.25      0.00
   12    0    1      0.73      0.00
  -12    1    1     -0.10      0.00
  -11    1    1      0.47      0.00
  -10    1    1      2.52      0.00
   -9    1    1      0.85      0.00
   -8    1    1     -5.46      0.00
   -7    1    1     -6.09      0.00
   -6    1    1      6.56      0.00
   -5    1    1     14.61      0.00
   -4    1    1     -6.21      0.00
   -3    1    1    -33.01      0.00
   -2    1    1     -6.22      0.00
   -1    1    1     57.47      0.00
    0    1    1     55.65      0.00
    1    1    1     -6.39      0.00
    2    1    1    -28.38      0.00
    3    1    1     -2.92      0.00
    4    1    1     11.61      0.00
    5    1    1      1.54      0.00
    6    1    1     -6.56      0.00
    7    1    1     -1.58      0.00
    8    1    1      3.29      0.00
    9    1    1      0.72      0.00
   11    1    1     -0.19      0.00
  -12    2    1     -0.70      0.00
  -11    2    1      0.26      0.00
  -10    2    1      3.02      0.00
   -9    2    1      1.81      0.00
   -8    2    1     -4.49      0.00
   -7    2    1     -6.30      0.00
   -6    2    1      4.58      0.00
   -5    2    1     11.72      0.00
   -4    2    1     -5.15      0.00
   -3    2    1    -23.32      0.00
   -2    2    1      0.25      0.00
   -1    2    1     39.51      0.00
    0    2    1     27.23      0.00
    1    2    1    -12.71      0.00
    2    2    1    -16.92      0.00
    3    2    1      4.60      0.00
    4    2    1     10.50      0.00
    5    2    1     -1.45      0.00
    6    2    1     -7.12      0.00
    7    2    1     -0.44      0.00
    8    2    1      3.76      0.00
    9    2    1      0.18      0.00
   10    2    1     -1.96      0.00
   11    2    1     -0.49      0.00
  -12    3    1     -0.96      0.00
  -10    3    1      3.21      0.00
   -9    3    1      2.41      0.00
   -8    3    1     -2.69      0.00
   -7    3    1     -4.50      0.00
   -6    3    1      3.10      0.00
   -5    3    1      7.02      0.00
   -4    3    1     -5.30      0.00
   -3    3    1    -13.18      0.00
   -2    3    1      6.52      0.00
   -1    3    1     23.58      0.00
    0    3    1      5.03      0.00
    1    3    1    -17.10      0.00
    2    3    1     -9.43      0.00
    3    3    1      9.40      0.00
    4    3    1     10.15      0.00
    5    3    1     -2.65      0.00
    6    3    1     -7.20      0.00
    7    3    1     -0.16      0.00
    8    3    1      3.73      0.00
    9    3    1      0.36      0.00
   10    3    1     -1.70      0.00
   11    3    1     -0.66      0.00
  -12    4    1     -1.15      0.00
  -10    4    1      2.69      0.00
   -9    4    1      2.04      0.00
   -8    4    1     -1.77      0.00
   -7    4    1     -2.56      0.00
   -6    4    1      2.89      0.00
   -5    4    1      3.96      0.00
   -4    4    1     -5.91      0.00
   -3    4    1     -8.91      0.00
   -2    4    1      6.63      0.00
   -1    4    1     14.17      0.00
    0    4    1     -1.70      0.00
    1    4    1    -14.52      0.00
    2    4    1     -5.36      0.00
    3    4    1      9.26      0.00
    4    4    1      8.53      0.00
    5    4    1     -1.78      0.00
    6    4    1     -5.49      0.00
    7    4    1     -0.44      0.00
    8    4    1      2.56      0.00
    9    4    1      0.59      0.00
   10    4    1     -0.78      0.00
   -9    5    1      0.87      0.00
   -8    5    1     -2.15      0.00
   -7    5    1     -1.72      0.00
   -6    5    1      3.48      0.00
   -5    5    1      3.64      0.00
   -4    5    1     -5.30      0.00
   -3    5    1     -8.25      0.00
   -2    5    1      2.60      0.00
   -1    5    1      8.61      0.00
    0    5    1     -0.13      0.00
    1    5    1     -8.42      0.00
    2    5    1     -3.37      0.00
    3    5    1      5.27      0.00
    4    5    1      5.03      0.00
    5    5    1     -0.14      0.00
    6    5    1     -2.06      0.00
    7    5    1      0.04      0.00
    8    5    1      0.83      0.00
    9    5    1     -0.22      0.00
   10    5    1     -0.59      0.00
  -11    6    1      0.01      0.00
  -10    6    1      1.40      0.00
   -9    6    1      0.49      0.00
   -8    6    1     -2.72      0.00
   -7    6    1     -2.02      0.00
   -6    6    1      3.88      0.00
   -5    6    1      4.81      0.00
   -4    6    1     -3.52      0.00
   -3    6    1     -8.39      0.00
   -2    6    1     -2.49      0.00
   -1    6    1      4.05      0.00
    0    6    1      3.09      0.00
    1    6    1     -1.14      0.00
    2    6    1     -0.78      0.00
    3    6    1      1.44      0.00
    4    6    1      1.11      0.00
    5    6    1      0.15      0.00
    6    6    1      0.82      0.00
    7    6    1      1.35      0.00
    8    6    1      0.06      0.00
    9    6    1     -0.72      0.00
  -10    7    1      1.87      0.00
   -9    7    1      1.23      0.00
   -8    7    1     -2.34      0.00
   -7    7    1     -2.63      0.00
   -6    7    1      2.87      0.00
   -5    7    1      5.04      0.00
   -4    7    1     -1.16      0.00
   -3    7    1     -6.64      0.00
   -2    7    1     -5.08      0.00
   -1    7    1      0.23      0.00
    0    7    1      3.78      0.00
    1    7    1      3.04      0.00
    2    7    1      1.21      0.00
    3    7    1     -0.08      0.00
    4    7    1     -1.10      0.00
    5    7    1     -0.78      0.00
    6    7    1      1.47      0.00
    7    7    1      1.61      0.00
    8    7    1     -0.47      0.00
    9    7    1     -0.77      0.00
  -11    8    1      0.55      0.00
  -10    8    1      2.32      0.00
   -9    8    1      2.12      0.00
   -8    8    1     -1.36      0.00
   -7    8    1     -2.73      0.00
   -6    8    1      1.15      0.00
   -5    8    1      3.63      0.00
   -4    8    1      0.24      0.00
   -3    8    1     -3.63      0.00
   -2    8    1     -4.12      0.00
   -1    8    1     -1.38      0.00
    0    8    1      2.18      0.00
    1    8    1      2.80      0.00
    2    8    1      1.33      0.00
    3    8    1      0.04      0.00
    4    8    1     -1.18      0.00
    5    8    1     -1.18      0.00
    6    8    1      1.11      0.00
    7    8    1      1.19      0.00
    8    8    1     -0.42      0.00
  -10    9    1      1.88      0.00
   -9    9    1      2.21      0.00
   -8    9    1     -0.44      0.00
   -7    9    1     -2.01      0.00
   -6    9    1      0.07      0.00
   -5    9    1      1.79      0.00
   -4    9    1      0.46      0.00
   -3    9    1     -0.88      0.00
   -2    9    1     -1.31      0.00
   -1    9    1     -1.01      0.00
    0    9    1     -0.17      0.00
    1    9    1     -0.10      0.00
    2    9    1     -0.25      0.00
    3    9    1     -0.01      0.00
    4    9    1     -0.54      0.00
    5    9    1     -0.85      0.00
    6    9    1      0.34      0.00
    7    9    1      0.45      0.00
   -9   10    1      1.17      0.00
   -8   10    1     -0.17      0.00
   -7   10    1     -0.94      0.00
   -6   10    1     -0.06      0.00
   -5   10    1      0.41      0.00
   -4   10    1     -0.24      0.00
   -3   10    1     -0.11      0.00
   -2   10    1      0.39      0.00
   -1   10    1      0.49      0.00
    0   10    1     -0.32      0.00
    1   10    1     -1.46      0.00
    2   10    1     -1.38      0.00
    3   10    1     -0.43      0.00
    4   10    1      0.14      0.00
    5   10    1      0.09      0.00
    6   10    1     -0.07      0.00
   -8   11    1     -0.09      0.00
   -7   11    1     -0.09      0.00
   -6   11    1      0.20      0.00
   -5   11    1      0.22      0.00
   -4   11    1     -0.14      0.00
   -3   11    1     -0.39      0.00
   -2   11    1     -0.09      0.00
   -1   11    1      1.07      0.00
    0   11    1      0.62      0.00
    1   11    1     -1.01      0.00
    2   11    1     -1.44      0.00
    3   11    1     -0.92      0.00
    4   11    1      0.26      0.00
    5   11    1      0.74      0.00
   -7   12    1      0.06      0.00
   -6   12    1      0.17      0.00
   -5   12    1      0.44      0.00
   -4   12    1      0.53      0.00
   -3   12    1     -0.37      0.00
   -2   12    1     -0.61      0.00
   -1   12    1      1.18      0.00
    0   12    1      1.22      0.00
    1   12    1     -0.21      0.00
    2   12    1     -0.83      0.00
    3   12    1     -0.87      0.00
   -5   13    1      0.55      0.00
   -4   13    1      0.73      0.00
   -3   13    1     -0.36      0.00
   -2   13    1     -0.78      0.00
   -1   13    1      0.69      0.00
    0   13    1      0.74      0.00
   -2  -13    2      0.17      0.00
   -1  -13    2     -0.07      0.00
    0  -13    2     -0.48      0.00
    1  -13    2     -0.29      0.00
    2  -13    2      0.85      0.00
    3  -13    2      0.79      0.00
    4  -13    2      0.26      0.00
    5  -13    2     -0.18      0.00
   -4  -12    2      0.08      0.00
   -3  -12    2      0.77      0.00
   -2  -12    2      0.78      0.00
   -1  -12    2      0.46      0.00
    0  -12    2     -0.47      0.00
    1  -12    2     -0.02      0.00
    2  -12    2      1.41      0.00
    3  -12    2      0.87      0.00
    4  -12    2     -0.50      0.00
    5  -12    2     -1.02      0.00
    6  -12    2     -0.49      0.00
    7  -12    2      0.14      0.00
   -5  -11    2     -0.09      0.00
   -4  -11    2      0.35      0.00
   -3  -11    2      0.65      0.00
   -2  -11    2      0.17      0.00
   -1  -11    2     -0.27      0.00
    0  -11    2     -0.48      0.00
    1  -11    2      1.48      0.00
    2  -11    2      2.95      0.00
    3  -11    2      0.80      0.00
    4  -11    2     -1.91      0.00
    6  -11    2     -0.51      0.00
    7  -11    2      0.69      0.00
    8  -11    2      0.44      0.00
   -6  -10    2     -0.22      0.00
   -5  -10    2     -0.17      0.00
   -4  -10    2      1.02      0.00
   -3  -10    2      0.90      0.00
   -2  -10    2     -0.86      0.00
   -1  -10    2     -2.41      0.00
    0  -10    2     -1.56      0.00
    1  -10    2      2.63      0.00
    2  -10    2      4.36      0.00
    3  -10    2      0.89      0.00
    4  -10    2     -2.79      0.00
    5  -10    2     -2.92      0.00
    6  -10    2     -0.35      0.00
    7  -10    2      1.75      0.00
    8  -10    2      1.06      0.00
    9  -10    2     -0.70      0.00
   -7   -9    2      0.42      0.00
   -6   -9    2     -1.16      0.00
   -5   -9    2     -1.32      0.00
   -4   -9    2      0.93      0.00
   -3   -9    2      1.71      0.00
   -2   -9    2     -0.52      0.00
   -1   -9    2     -3.56      0.00
    0   -9    2     -2.82      0.00
    1   -9    2      2.42      0.00
    2   -9    2      4.93      0.00
    3   -9    2      1.93      0.00
    4   -9    2     -2.21      0.00
    5   -9    2     -3.46      0.00
    6   -9    2     -0.74      0.00
    7   -9    2      2.65      0.00
    8   -9    2      1.95      0.00
    9   -9    2     -0.59      0.00
   10   -9    2     -0.79      0.00
   -8   -8    2      1.46      0.00
   -7   -8    2      1.41      0.00
   -6   -8    2     -1.52      0.00
   -5   -8    2     -2.72      0.00
   -4   -8    2     -0.16      0.00
   -3   -8    2      2.26      0.00
   -2   -8    2      1.43      0.00
   -1   -8    2     -1.81      0.00
    0   -8    2     -2.95      0.00
    1   -8    2     -0.01      0.00
    2   -8    2      3.01      0.00
    3   -8    2      2.82      0.00
    4   -8    2     -0.31      0.00
    5   -8    2     -3.00      0.00
    6   -8    2     -1.33      0.00
    7   -8    2      2.42      0.00
    8   -8    2      2.25      0.00
    9   -8    2     -0.17      0.00
   10   -8    2     -0.44      0.00
   11   -8    2      0.18      0.00
   -9   -7    2     -0.42      0.00
   -8   -7    2      1.93      0.00
   -7   -7    2      2.23      0.00
   -6   -7    2     -1.04      0.00
   -5   -7    2     -3.10      0.00
   -4   -7    2     -1.34      0.00
   -3   -7    2      1.64      0.00
   -2   -7    2      3.02      0.00
   -1   -7    2      1.91      0.00
    0   -7    2     -0.82      0.00
    1   -7    2     -2.43      0.00
    2   -7    2     -0.53      0.00
    3   -7    2      2.07      0.00
    4   -7    2      0.86      0.00
    5   -7    2     -1.99      0.00
    6   -7    2     -1.42      0.00
    7   -7    2      1.49      0.00
    8   -7    2      1.63      0.00
    9   -7    2     -0.47      0.00
   10   -7    2     -0.86      0.00
   11   -7    2      0.33      0.00
  -10   -6    2     -1.00      0.00
   -9   -6    2     -0.82      0.00
   -8   -6    2      1.69      0.00
   -7   -6    2      2.18      0.00
   -6   -6    2     -0.16      0.00
   -5   -6    2     -2.18      0.00
   -4   -6    2     -1.71      0.00
   -3   -6    2      0.11      0.00
   -2   -6    2      2.40      0.00
   -1   -6    2      4.00      0.00
    0   -6    2      1.25      0.00
    1   -6    2     -3.98      0.00
    2   -6    2     -3.40      0.00
    3   -6    2      1.06      0.00
    4   -6    2      1.21      0.00
    5   -6    2     -1.49      0.00
    6   -6    2     -1.33      0.00
    7   -6    2      1.17      0.00
    8   -6    2      1.62      0.00
    9   -6    2     -0.70      0.00
   10   -6    2     -1.83      0.00
   11   -6    2     -0.05      0.00
  -10   -5    2     -1.14      0.00
   -9   -5    2     -0.83      0.00
   -8   -5    2      0.80      0.00
   -7   -5    2      1.35      0.00
   -6   -5    2      0.96      0.00
   -5   -5    2      0.29      0.00
   -4   -5    2     -0.18      0.00
   -3   -5    2     -0.79      0.00
   -2   -5    2      0.17      0.00
   -1   -5    2      2.74      0.00
    0   -5    2      0.88      0.00
    1   -5    2     -5.03      0.00
    2   -5    2     -4.16      0.00
    3   -5    2      1.29      0.00
    4   -5    2      0.98      0.00
    5   -5    2     -2.71      0.00
    6   -5    2     -2.05      0.00
    7   -5    2      1.83      0.00
    8   -5    2      2.67      0.00
    9   -5    2     -0.49      0.00
   10   -5    2     -2.36      0.00
   11   -5    2     -0.37      0.00
  -11   -4    2      0.00      0.00
  -10   -4    2     -0.63      0.00
   -9   -4    2     -0.47      0.00
   -8   -4    2     -0.47      0.00
   -7   -4    2     -0.47      0.00
   -6   -4    2      0.87      0.00
   -5   -4    2      2.76      0.00
   -4   -4    2      2.68      0.00
   -3   -4    2      0.09      0.00
   -2   -4    2     -1.65      0.00
   -1   -4    2     -1.51      0.00
    0   -4    2     -4.46      0.00
    1   -4    2     -8.31      0.00
    2   -4    2     -2.96      0.00
    3   -4    2      4.38      0.00
    4   -4    2      1.61      0.00
    5   -4    2     -5.52      0.00
    6   -4    2     -4.31      0.00
    7   -4    2      2.97      0.00
    8   -4    2      4.80      0.00
    9   -4    2      0.34      0.00
   11   -4    2     -0.56      0.00
   12   -4    2      0.47      0.00
  -11   -3    2     -0.23      0.00
  -10   -3    2     -0.13      0.00
   -9   -3    2      0.33      0.00
   -8   -3    2     -0.23      0.00
   -7   -3    2     -0.89      0.00
   -6   -3    2      0.56      0.00
   -5   -3    2      3.35      0.00
   -4   -3    2      2.99      0.00
   -3   -3    2      0.45      0.00
   -2   -3    2     -0.09      0.00
   -1   -3    2     -1.45      0.00
    0   -3    2     -9.91      0.00
    1   -3    2    -14.79      0.00
    2   -3    2     -2.90      0.00
    3   -3    2      9.20      0.00
    4   -3    2      4.30      0.00
    5   -3    2     -7.84      0.00
    6   -3    2     -7.42      0.00
    7   -3    2      3.10      0.00
    8   -3    2      6.37      0.00
    9   -3    2      1.21      0.00
   10   -3    2     -1.98      0.00
   12   -3    2      0.24      0.00
  -11   -2    2     -0.51      0.00
  -10   -2    2     -0.65      0.00
   -9   -2    2     -0.29      0.00
   -8   -2    2      0.03      0.00
   -7   -2    2      0.62      0.00
   -6   -2    2      2.38      0.00
   -5   -2    2      2.88      0.00
   -4   -2    2     -2.01      0.00
   -3   -2    2     -4.32      0.00
   -2   -2    2      4.25      0.00
   -1   -2    2      9.59      0.00
    0   -2    2     -7.23      0.00
    1   -2    2    -22.02      0.00
    2   -2    2     -6.89      0.00
    3   -2    2     12.72      0.00
    4   -2    2      8.56      0.00
    5   -2    2     -7.62      0.00
    6   -2    2     -9.09      0.00
    7   -2    2      2.31      0.00
    8   -2    2      6.24      0.00
    9   -2    2      1.13      0.00
   10   -2    2     -1.87      0.00
   11   -2    2     -0.68      0.00
   12   -2    2      0.22      0.00
  -12   -1    2      0.53      0.00
  -11   -1    2      0.17      0.00
  -10   -1    2     -0.54      0.00
   -9   -1    2     -1.59      0.00
   -8   -1    2     -1.09      0.00
   -7   -1    2      2.21      0.00
   -6   -1    2      6.14      0.00
   -5   -1    2      2.96      0.00
   -4   -1    2    -10.18      0.00
   -3   -1    2    -13.43      0.00
   -2   -1    2     10.95      0.00
   -1   -1    2     32.40      0.00
    0   -1    2      8.20      0.00
    1   -1    2    -24.60      0.00
    2   -1    2    -14.73      0.00
    3   -1    2     10.41      0.00
    4   -1    2     10.38      0.00
    5   -1    2     -5.41      0.00
    6   -1    2     -8.10      0.00
    7   -1    2      1.49      0.00
    8   -1    2      4.85      0.00
    9   -1    2      0.63      0.00
   10   -1    2     -1.45      0.00
   11   -1    2     -0.17      0.00
   12   -1    2      0.56      0.00
  -12    0    2      0.66      0.00
  -11    0    2      0.82      0.00
  -10    0    2      0.01      0.00
   -9    0    2     -2.77      0.00
   -8    0    2     -3.16      0.00
   -7    0    2      2.50      0.00
   -6    0    2      9.60      0.00
   -5    0    2      4.09      0.00
   -4    0    2    -16.48      0.00
   -3    0    2    -21.80      0.00
   -2    0    2     14.86      0.00
   -1    0    2     50.05      0.00
    0    0    2     24.68      0.00
    1    0    2    -18.34      0.00
    2    0    2    -16.63      0.00
    3    0    2      6.11      0.00
    4    0    2      7.98      0.00
    5    0    2     -3.93      0.00
    6    0    2     -5.52      0.00
    7    0    2      1.42      0.00
    8    0    2      3.02      0.00
    9    0    2     -0.40      0.00
   11    0    2      0.57      0.00
  -12    1    2      0.46      0.00
  -10    1    2      0.51      0.00
   -9    1    2     -3.30      0.00
   -8    1    2     -4.79      0.00
   -7    1    2      1.38      0.00
   -6    1    2      9.99      0.00
   -5    1    2      4.32      0.00
   -4    1    2    -16.84      0.00
   -3    1    2    -20.60      0.00
   -2    1    2     16.66      0.00
   -1    1    2     47.38      0.00
    0    1    2     22.55      0.00
    1    1    2    -13.57      0.00
    2    1    2    -11.73      0.00
    3    1    2      5.11      0.00
    4    1    2      4.38      0.00
    5    1    2     -4.60      0.00
    6    1    2     -3.71      0.00
    7    1    2      2.40      0.00
    8    1    2      2.23      0.00
    9    1    2     -1.54      0.00
   10    1    2     -1.37      0.00
   11    1    2      0.63      0.00
  -12    2    2      0.19      0.00
  -10    2    2      1.08      0.00
   -9    2    2     -2.38      0.00
   -8    2    2     -4.14      0.00
   -7    2    2      0.93      0.00
   -6    2    2      7.79      0.00
   -5    2    2      2.01      0.00
   -4    2    2    -13.88      0.00
   -3    2    2    -11.28      0.00
   -2    2    2     18.92      0.00
   -1    2    2     32.64      0.00
    0    2    2      8.23      0.00
    1    2    2    -12.41      0.00
    2    2    2     -4.38      0.00
    3    2    2      7.50      0.00
    4    2    2      2.26      0.00
    5    2    2     -6.47      0.00
    6    2    2     -3.80      0.00
    7    2    2      3.19      0.00
    8    2    2      2.65      0.00
    9    2    2     -1.52      0.00
   10    2    2     -1.64      0.00
   11    2    2      0.05      0.00
  -12    3    2      0.08      0.00
  -10    3    2      1.05      0.00
   -9    3    2     -1.33      0.00
   -8    3    2     -2.26      0.00
   -7    3    2      1.51      0.00
   -6    3    2      4.84      0.00
   -5    3    2     -1.45      0.00
   -4    3    2    -10.74      0.00
   -3    3    2     -2.44      0.00
   -2    3    2     18.25      0.00
   -1    3    2     16.60      0.00
    0    3    2     -5.40      0.00
    1    3    2    -12.76      0.00
    2    3    2      1.10      0.00
    4    3    2      2.48      0.00
    5    3    2     -6.86      0.00
    6    3    2     -4.44      0.00
    7    3    2      2.48      0.00
    8    3    2      2.55      0.00
    9    3    2     -0.80      0.00
   10    3    2     -1.23      0.00
   11    3    2     -0.16      0.00
   -9    4    2     -1.12      0.00
   -8    4    2     -1.03      0.00
   -7    4    2      2.40      0.00
   -6    4    2      3.21      0.00
   -5    4    2     -3.47      0.00
   -4    4    2     -8.64      0.00
   -3    4    2      1.62      0.00
   -2    4    2     15.49      0.00
   -1    4    2      8.36      0.00
    0    4    2     -9.57      0.00
    1    4    2    -11.95      0.00
    2    4    2      2.03      0.00
    3    4    2      9.67      0.00
    4    4    2      2.79      0.00
    5    4    2     -4.73      0.00
    6    4    2     -3.47      0.00
    7    4    2      1.42      0.00
    8    4    2      1.82      0.00
    9    4    2     -0.30      0.00
   10    4    2     -0.80      0.00
   -9    5    2     -1.51      0.00
   -8    5    2     -1.18      0.00
   -7    5    2      2.58      0.00
   -6    5    2      3.48      0.00
   -5    5    2     -2.68      0.00
   -4    5    2     -7.46      0.00
   -3    5    2      0.00      0.00
   -2    5    2      9.61      0.00
   -1    5    2      5.37      0.00
    0    5    2     -5.93      0.00
    1    5    2     -7.58      0.00
    2    5    2      1.42      0.00
    3    5    2      5.74      0.00
    4    5    2      1.94      0.00
    5    5    2     -1.78      0.00
    6    5    2     -1.26      0.00
    7    5    2      0.88      0.00
    8    5    2      0.99      0.00
    9    5    2     -0.15      0.00
   10    5    2     -0.43      0.00
  -11    6    2      0.35      0.00
  -10    6    2      0.00      0.00
   -9    6    2     -1.98      0.00
   -8    6    2     -2.17      0.00
   -7    6    2      1.75      0.00
   -6    6    2      4.23      0.00
   -5    6    2     -0.32      0.00
   -4    6    2     -5.88      0.00
   -3    6    2     -3.13      0.00
   -2    6    2      2.83      0.00
   -1    6    2      3.40      0.00
    0    6    2     -0.47      0.00
    1    6    2     -1.80      0.00
    2    6    2      0.81      0.00
    3    6    2      1.43      0.00
    4    6    2      0.38      0.00
    5    6    2      0.19      0.00
    6    6    2      0.89      0.00
    7    6    2      0.74      0.00
    8    6    2     -0.14      0.00
    9    6    2     -0.64      0.00
  -11    7    2      1.09      0.00
  -10    7    2      1.10      0.00
   -9    7    2     -1.29      0.00
   -8    7    2     -2.70      0.00
   -7    7    2      0.32      0.00
   -6    7    2      3.87      0.00
   -5    7    2      1.62      0.00
   -4    7    2     -3.57      0.00
   -3    7    2     -4.69      0.00
   -2    7    2     -2.24      0.00
   -1    7    2      1.25      0.00
    0    7    2      3.25      0.00
    1    7    2      2.88      0.00
    2    7    2      1.20      0.00
    3    7    2     -0.53      0.00
    4    7    2     -0.85      0.00
    5    7    2      0.42      0.00
    6    7    2      1.99      0.00
    7    7    2      1.00      0.00
    8    7    2     -0.54      0.00
  -10    8    2      1.93      0.00
   -9    8    2     -0.08      0.00
   -8    8    2     -2.16      0.00
   -7    8    2     -0.76      0.00
   -6    8    2      2.29      0.00
   -5    8    2      1.96      0.00
   -4    8    2     -1.27      0.00
   -3    8    2     -3.32      0.00
   -2    8    2     -3.21      0.00
   -1    8    2     -0.42      0.00
    0    8    2      2.76      0.00
    1    8    2      3.08      0.00
    2    8    2      1.21      0.00
    3    8    2     -0.16      0.00
    4    8    2     -1.04      0.00
    5    8    2     -0.51      0.00
    6    8    2      1.19      0.00
    7    8    2      0.64      0.00
    8    8    2     -0.44      0.00
  -10    9    2      1.79      0.00
   -9    9    2      0.43      0.00
   -8    9    2     -1.37      0.00
   -7    9    2     -0.97      0.00
   -6    9    2      0.96      0.00
   -5    9    2      1.03      0.00
   -4    9    2     -0.70      0.00
   -3    9    2     -1.43      0.00
   -2    9    2     -1.18      0.00
   -1    9    2     -0.33      0.00
    0    9    2      0.49      0.00
    1    9    2      0.44      0.00
    2    9    2      0.33      0.00
    3    9    2      0.76      0.00
    4    9    2      0.00      0.00
    5    9    2     -0.57      0.00
    6    9    2      0.12      0.00
    7    9    2      0.14      0.00
   -9   10    2      0.32      0.00
   -8   10    2     -0.57      0.00
   -7   10    2     -0.35      0.00
   -6   10    2      0.60      0.00
   -5   10    2      0.15      0.00
   -4   10    2     -1.10      0.00
   -3   10    2     -0.63      0.00
   -2   10    2      0.70      0.00
   -1   10    2      0.70      0.00
    0   10    2     -0.85      0.00
    1   10    2     -1.80      0.00
    2   10    2     -0.93      0.00
    3   10    2      0.50      0.00
    4   10    2      0.64      0.00
    5   10    2      0.02      0.00
    6   10    2     -0.22      0.00
   -8   11    2     -0.14      0.00
   -7   11    2      0.30      0.00
   -6   11    2      0.63      0.00
   -5   11    2     -0.25      0.00
   -3   11    2     -0.97      0.00
   -2   11    2      0.98      0.00
   -1   11    2      1.78      0.00
    0   11    2     -0.26      0.00
    1   11    2     -1.75      0.00
    2   11    2     -1.11      0.00
    3   11    2     -0.09      0.00
    4   11    2      0.51      0.00
   -7   12    2      0.43      0.00
   -6   12    2      0.63      0.00
   -5   12    2      0.11      0.00
   -4   12    2     -0.72      0.00
   -3   12    2     -1.29      0.00
   -2   12    2      0.01      0.00
   -1   12    2      1.42      0.00
    0   12    2      0.03      0.00
    1   12    2     -1.04      0.00
    2   12    2     -0.65      0.00
    3   12    2     -0.24      0.00
   -5   13    2      0.37      0.00
   -4   13    2      0.15      0.00
   -3   13    2     -0.71      0.00
   -2   13    2     -0.17      0.00
   -1   13    2      0.76      0.00
    0   13    2     -0.07      0.00
   -2  -13    3     -0.27      0.00
   -1  -13    3     -0.46      0.00
    0  -13    3     -0.56      0.00
    1  -13    3      0.54      0.00
    2  -13    3      0.72      0.00
    3  -13    3     -0.15      0.00
    4  -13    3     -0.17      0.00
    5  -13    3     -0.12      0.00
   -4  -12    3      0.37      0.00
   -3  -12    3      0.47      0.00
   -2  -12    3      0.10      0.00
   -1  -12    3     -0.52      0.00
    0  -12    3     -0.54      0.00
    1  -12    3      1.08      0.00
    2  -12    3      1.17      0.00
    3  -12    3     -0.18      0.00
    4  -12    3     -0.71      0.00
    5  -12    3     -0.41      0.00
    6  -12    3     -0.01      0.00
    7  -12    3      0.06      0.00
   -5  -11    3      0.15      0.00
   -4  -11    3      1.00      0.00
   -3  -11    3      0.56      0.00
   -2  -11    3     -0.45      0.00
   -1  -11    3     -0.96      0.00
    0  -11    3      0.27      0.00
    1  -11    3      2.55      0.00
    2  -11    3      1.63      0.00
    3  -11    3     -1.39      0.00
    4  -11    3     -2.49      0.00
    6  -11    3      0.72      0.00
    7  -11    3      0.55      0.00
    8  -11    3     -0.42      0.00
   -7  -10    3     -0.27      0.00
   -6  -10    3     -0.60      0.00
   -5  -10    3      0.51      0.00
   -4  -10    3      2.04      0.00
   -3  -10    3      0.66      0.00
   -2  -10    3     -2.26      0.00
   -1  -10    3     -3.15      0.00
    0  -10    3      0.59      0.00
    1  -10    3      5.01      0.00
    2  -10    3      3.39      0.00
    3  -10    3     -1.97      0.00
    4  -10    3     -4.17      0.00
    5  -10    3     -1.55      0.00
    6  -10    3      1.46      0.00
    7  -10    3      1.24      0.00
    8  -10    3     -0.59      0.00
    9  -10    3     -0.69      0.00
   -8   -9    3      0.51      0.00
   -7   -9    3     -0.45      0.00
   -6   -9    3     -1.50      0.00
   -5   -9    3      0.21      0.00
   -4   -9    3      2.99      0.00
   -3   -9    3      1.78      0.00
   -2   -9    3     -3.13      0.00
   -1   -9    3     -5.58      0.00
    0   -9    3     -0.59      0.00
    1   -9    3      5.83      0.00
    2   -9    3      4.87      0.00
    3   -9    3     -1.25      0.00
    4   -9    3     -4.37      0.00
    5   -9    3     -1.91      0.00
    6   -9    3      1.93      0.00
    7   -9    3      2.20      0.00
    8   -9    3     -0.16      0.00
    9   -9    3     -0.71      0.00
   10   -9    3     -0.05      0.00
   -8   -8    3      1.34      0.00
   -7   -8    3     -0.11      0.00
   -6   -8    3     -2.47      0.00
   -5   -8    3     -1.24      0.00
   -4   -8    3      2.72      0.00
   -3   -8    3      3.09      0.00
   -2   -8    3     -1.72      0.00
   -1   -8    3     -4.97      0.00
    0   -8    3     -1.11      0.00
    1   -8    3      4.71      0.00
    2   -8    3      4.70      0.00
    3   -8    3     -0.30      0.00
    4   -8    3     -3.47      0.00
    5   -8    3     -1.89      0.00
    6   -8    3      1.69      0.00
    7   -8    3      2.43      0.00
    8   -8    3      0.30      0.00
    9   -8    3     -0.59      0.00
   10   -8    3      0.04      0.00
   -9   -7    3      0.56      0.00
   -8   -7    3      2.45      0.00
   -7   -7    3      0.97      0.00
   -6   -7    3     -2.57      0.00
   -5   -7    3     -2.71      0.00
   -4   -7    3      1.07      0.00
   -3   -7    3      2.76      0.00
   -2   -7    3      0.26      0.00
   -1   -7    3     -1.59      0.00
    0   -7    3      0.06      0.00
    1   -7    3      2.55      0.00
    2   -7    3      2.33      0.00
    3   -7    3     -0.56      0.00
    4   -7    3     -2.09      0.00
    5   -7    3     -0.72      0.00
    6   -7    3      1.37      0.00
    7   -7    3      1.44      0.00
    8   -7    3     -0.06      0.00
    9   -7    3     -0.81      0.00
   10   -7    3     -0.07      0.00
   11   -7    3      0.62      0.00
  -10   -6    3     -1.29      0.00
   -9   -6    3      0.18      0.00
   -8   -6    3      2.74      0.00
   -7   -6    3      1.85      0.00
   -6   -6    3     -1.52      0.00
   -5   -6    3     -2.55      0.00
   -4   -6    3     -0.08      0.00
   -3   -6    3      1.14      0.00
   -2   -6    3      0.46      0.00
   -1   -6    3      1.20      0.00
    0   -6    3      2.19      0.00
    1   -6    3      1.53      0.00
    2   -6    3     -0.18      0.00
    3   -6    3     -2.05      0.00
    4   -6    3     -1.88      0.00
    5   -6    3      0.23      0.00
    6   -6    3      1.63      0.00
    7   -6    3      0.82      0.00
    8   -6    3     -0.87      0.00
    9   -6    3     -1.91      0.00
   10   -6    3     -0.75      0.00
   11   -6    3      0.97      0.00
  -10   -5    3     -1.60      0.00
   -9   -5    3     -0.14      0.00
   -8   -5    3      1.89      0.00
   -7   -5    3      1.43      0.00
   -6   -5    3     -0.88      0.00
   -5   -5    3     -1.23      0.00
   -4   -5    3      0.92      0.00
   -3   -5    3      0.74      0.00
   -2   -5    3     -1.13      0.00
   -1   -5    3     -0.23      0.00
    0   -5    3      1.46      0.00
    1   -5    3      1.14      0.00
    2   -5    3     -0.24      0.00
    3   -5    3     -2.05      0.00
    4   -5    3     -2.70      0.00
    5   -5    3     -0.99      0.00
    6   -5    3      1.65      0.00
    7   -5    3      1.94      0.00
    8   -5    3     -0.23      0.00
    9   -5    3     -2.30      0.00
   10   -5    3     -1.07      0.00
   11   -5    3      1.22      0.00
  -11   -4    3     -0.38      0.00
  -10   -4    3     -1.11      0.00
   -9   -4    3      0.13      0.00
   -8   -4    3      1.43      0.00
   -7   -4    3      0.86      0.00
   -6   -4    3     -1.01      0.00
   -5   -4    3      0.09      0.00
   -4   -4    3      3.47      0.00
   -3   -4    3      2.68      0.00
   -2   -4    3     -2.57      0.00
   -1   -4    3     -5.71      0.00
    0   -4    3     -4.32      0.00
    1   -4    3     -0.21      0.00
    2   -4    3      2.66      0.00
    3   -4    3      0.61      0.00
    4   -4    3     -3.88      0.00
    5   -4    3     -4.40      0.00
    6   -4    3      0.58      0.00
    7   -4    3      3.61      0.00
    8   -4    3      1.16      0.00
    9   -4    3     -1.85      0.00
   11   -4    3      1.21      0.00
  -11   -3    3     -0.61      0.00
  -10   -3    3     -1.08      0.00
   -9   -3    3      0.00      0.00
   -8   -3    3      1.52      0.00
   -7   -3    3      0.59      0.00
   -6   -3    3     -1.79      0.00
   -5   -3    3      0.24      0.00
   -4   -3    3      5.29      0.00
   -3   -3    3      5.91      0.00
   -2   -3    3     -1.71      0.00
   -1   -3    3    -12.25      0.00
    0   -3    3    -15.12      0.00
    1   -3    3     -5.15      0.00
    2   -3    3      6.23      0.00
    3   -3    3      5.66      0.00
    4   -3    3     -3.70      0.00
    5   -3    3     -7.87      0.00
    6   -3    3     -1.15      0.00
    7   -3    3      4.84      0.00
    8   -3    3      2.62      0.00
    9   -3    3     -1.14      0.00
   10   -3    3     -0.53      0.00
   11   -3    3      0.62      0.00
   12   -3    3     -0.24      0.00
  -11   -2    3     -0.76      0.00
  -10   -2    3     -1.52      0.00
   -9   -2    3     -0.17      0.00
   -8   -2    3      2.75      0.00
   -7   -2    3      1.88      0.00
   -6   -2    3     -1.84      0.00
   -5   -2    3     -1.68      0.00
   -4   -2    3      2.86      0.00
   -3   -2    3      7.58      0.00
   -2   -2    3      4.57      0.00
   -1   -2    3     -9.78      0.00
    0   -2    3    -21.09      0.00
    1   -2    3    -11.85      0.00
    2   -2    3      5.80      0.00
    3   -2    3      9.25      0.00
    4   -2    3     -1.73      0.00
    5   -2    3     -8.74      0.00
    6   -2    3     -2.49      0.00
    7   -2    3      4.60      0.00
    8   -2    3      3.13      0.00
    9   -2    3     -0.44      0.00
   11   -2    3      0.21      0.00
   12   -2    3     -0.36      0.00
  -12   -1    3      0.47      0.00
  -11   -1    3     -0.80      0.00
  -10   -1    3     -2.57      0.00
   -9   -1    3     -1.33      0.00
   -8   -1    3      3.41      0.00
   -7   -1    3      4.44      0.00
   -6   -1    3      0.42      0.00
   -5   -1    3     -4.03      0.00
   -4   -1    3     -4.23      0.00
   -3   -1    3      3.90      0.00
   -2   -1    3     11.98      0.00
   -1   -1    3      3.04      0.00
    0   -1    3    -14.61      0.00
    1   -1    3    -13.96      0.00
    2   -1    3      1.85      0.00
    3   -1    3      8.75      0.00
    4   -1    3      0.41      0.00
    5   -1    3     -6.41      0.00
    6   -1    3     -1.95      0.00
    7   -1    3      3.56      0.00
    8   -1    3      2.06      0.00
    9   -1    3     -0.77      0.00
   11   -1    3      0.33      0.00
  -12    0    3      0.88      0.00
  -11    0    3     -0.16      0.00
  -10    0    3     -2.90      0.00
   -9    0    3     -2.89      0.00
   -8    0    3      2.23      0.00
   -7    0    3      5.95      0.00
   -6    0    3      3.43      0.00
   -5    0    3     -4.87      0.00
   -4    0    3    -10.60      0.00
   -3    0    3     -1.31      0.00
   -2    0    3     16.91      0.00
   -1    0    3     17.28      0.00
    0    0    3     -1.13      0.00
    1    0    3    -10.50      0.00
    2    0    3     -3.11      0.00
    3    0    3      3.71      0.00
    4    0    3     -0.12      0.00
    5    0    3     -3.61      0.00
    6    0    3     -0.09      0.00
    7    0    3      3.00      0.00
    8    0    3      0.81      0.00
    9    0    3     -1.29      0.00
   10    0    3     -0.20      0.00
   11    0    3      0.77      0.00
  -12    1    3      0.73      0.00
  -10    1    3     -2.58      0.00
   -9    1    3     -3.48      0.00
   -8    1    3      0.72      0.00
   -7    1    3      5.55      0.00
   -6    1    3      4.38      0.00
   -5    1    3     -4.64      0.00
   -4    1    3    -11.93      0.00
   -3    1    3     -2.87      0.00
   -2    1    3     16.77      0.00
   -1    1    3     21.03      0.00
    0    1    3      7.93      0.00
    1    1    3     -2.70      0.00
    2    1    3     -2.32      0.00
    3    1    3     -0.08      0.00
    4    1    3     -2.84      0.00
    5    1    3     -3.11      0.00
    6    1    3      1.11      0.00
    7    1    3      2.82      0.00
    8    1    3     -0.19      0.00
    9    1    3     -1.70      0.00
   10    1    3     -0.05      0.00
   11    1    3      0.93      0.00
  -12    2    3      0.76      0.00
  -10    2    3     -2.28      0.00
   -9    2    3     -2.93      0.00
   -8    2    3      0.48      0.00
   -7    2    3      4.13      0.00
   -6    2    3      1.96      0.00
   -5    2    3     -5.38      0.00
   -4    2    3     -8.14      0.00
   -3    2    3      2.05      0.00
   -2    2    3     14.08      0.00
   -1    2    3     11.65      0.00
    0    2    3      3.05      0.00
    1    2    3      0.04      0.00
    2    2    3      2.17      0.00
    3    2    3      1.07      0.00
    4    2    3     -4.27      0.00
    5    2    3     -4.40      0.00
    6    2    3      0.90      0.00
    7    2    3      2.92      0.00
    8    2    3     -0.35      0.00
    9    2    3     -1.87      0.00
   10    2    3     -0.42      0.00
   11    2    3      0.47      0.00
  -10    3    3     -1.76      0.00
   -9    3    3     -1.50      0.00
   -8    3    3      1.91      0.00
   -7    3    3      3.69      0.00
   -6    3    3     -1.17      0.00
   -5    3    3     -6.99      0.00
   -4    3    3     -3.69      0.00
   -3    3    3      8.82      0.00
   -2    3    3     13.40      0.00
   -1    3    3      2.94      0.00
    0    3    3     -5.19      0.00
    1    3    3     -2.02      0.00
    2    3    3      4.97      0.00
    3    3    3      3.77      0.00
    4    3    3     -3.58      0.00
    5    3    3     -5.39      0.00
    6    3    3     -0.40      0.00
    7    3    3      2.58      0.00
    8    3    3      0.57      0.00
    9    3    3     -0.97      0.00
   10    3    3     -0.66      0.00
   -9    4    3     -0.85      0.00
   -8    4    3      3.00      0.00
   -7    4    3      3.77      0.00
   -6    4    3     -2.67      0.00
   -5    4    3     -7.60      0.00
   -4    4    3     -1.63      0.00
   -3    4    3     10.56      0.00
   -2    4    3     11.45      0.00
   -1    4    3     -0.83      0.00
    0    4    3     -8.76      0.00
    1    4    3     -3.81      0.00
    2    4    3      5.14      0.00
    3    4    3      4.88      0.00
    4    4    3     -1.52      0.00
    5    4    3     -4.26      0.00
    6    4    3     -1.50      0.00
    7    4    3      1.17      0.00
    8    4    3      0.99      0.00
    9    4    3      0.02      0.00
   10    4    3     -0.35      0.00
   -9    5    3     -1.46      0.00
   -8    5    3      2.41      0.00
   -7    5    3      3.64      0.00
   -6    5    3     -1.86      0.00
   -5    5    3     -6.39      0.00
   -4    5    3     -1.83      0.00
   -3    5    3      7.39      0.00
   -2    5    3      8.11      0.00
   -1    5    3     -0.38      0.00
    0    5    3     -6.72      0.00
    1    5    3     -3.46      0.00
    2    5    3      2.81      0.00
    3    5    3      2.93      0.00
    4    5    3      0.05      0.00
    5    5    3     -1.48      0.00
    6    5    3     -0.90      0.00
    7    5    3      0.19      0.00
    8    5    3      0.54      0.00
    9    5    3     -0.08      0.00
  -10    6    3     -1.74      0.00
   -9    6    3     -2.00      0.00
   -8    6    3      0.86      0.00
   -7    6    3      2.97      0.00
   -6    6    3      0.28      0.00
   -5    6    3     -3.50      0.00
   -4    6    3     -2.51      0.00
   -3    6    3      1.73      0.00
   -2    6    3      3.06      0.00
   -1    6    3      0.98      0.00
    0    6    3     -1.27      0.00
    1    6    3     -0.36      0.00
    2    6    3      0.81      0.00
    3    6    3      0.23      0.00
    4    6    3      0.23      0.00
    5    6    3      0.57      0.00
    6    6    3      0.60      0.00
    7    6    3      0.32      0.00
    8    6    3      0.13      0.00
    9    6    3     -0.34      0.00
  -10    7    3     -1.02      0.00
   -9    7    3     -2.05      0.00
   -8    7    3     -0.49      0.00
   -7    7    3      1.70      0.00
   -6    7    3      1.50      0.00
   -5    7    3     -0.59      0.00
   -4    7    3     -1.83      0.00
   -3    7    3     -2.01      0.00
   -2    7    3     -1.19      0.00
   -1    7    3      1.27      0.00
    0    7    3      3.02      0.00
    1    7    3      2.48      0.00
    2    7    3      0.12      0.00
    3    7    3     -0.95      0.00
    4    7    3     -0.34      0.00
    5    7    3      0.74      0.00
    6    7    3      1.19      0.00
    7    7    3      0.37      0.00
    8    7    3     -0.36      0.00
  -10    8    3      0.04      0.00
   -9    8    3     -1.35      0.00
   -8    8    3     -0.99      0.00
   -7    8    3      0.40      0.00
   -6    8    3      1.25      0.00
   -5    8    3      0.72      0.00
   -4    8    3     -0.88      0.00
   -3    8    3     -2.73      0.00
   -2    8    3     -2.60      0.00
   -1    8    3      0.65      0.00
    0    8    3      3.68      0.00
    1    8    3      3.01      0.00
    2    8    3      0.60      0.00
    3    8    3     -0.13      0.00
    4    8    3     -0.45      0.00
    5    8    3      0.06      0.00
    6    8    3      0.92      0.00
    7    8    3      0.46      0.00
  -10    9    3      0.44      0.00
   -9    9    3     -0.49      0.00
   -8    9    3     -0.69      0.00
   -7    9    3     -0.17      0.00
   -6    9    3      0.67      0.00
   -5    9    3      0.48      0.00
   -4    9    3     -0.72      0.00
   -3    9    3     -1.37      0.00
   -2    9    3     -0.99      0.00
   -1    9    3      0.07      0.00
    0    9    3      1.09      0.00
    1    9    3      0.84      0.00
    2    9    3      0.69      0.00
    3    9    3      1.00      0.00
    5    9    3     -0.69      0.00
    6    9    3     -0.01      0.00
   -9   10    3     -0.15      0.00
   -8   10    3     -0.34      0.00
   -7   10    3     -0.07      0.00
   -5   10    3     -0.54      0.00
   -4   10    3     -1.60      0.00
   -3   10    3     -0.41      0.00
   -2   10    3      1.24      0.00
   -1   10    3      0.68      0.00
    0   10    3     -0.86      0.00
    1   10    3     -1.13      0.00
    2   10    3      0.32      0.00
    3   10    3      1.39      0.00
    4   10    3      0.62      0.00
    5   10    3     -0.43      0.00
   -8   11    3      0.10      0.00
   -7   11    3      0.45      0.00
   -6   11    3      0.39      0.00
   -5   11    3     -1.03      0.00
   -4   11    3     -1.97      0.00
   -3   11    3     -0.46      0.00
   -1   11    3      1.13      0.00
    0   11    3     -1.33      0.00
    1   11    3     -1.68      0.00
    2   11    3     -0.18      0.00
    3   11    3      0.61      0.00
    4   11    3      0.56      0.00
   -7   12    3      0.65      0.00
   -6   12    3      0.35      0.00
   -5   12    3     -0.80      0.00
   -4   12    3     -1.44      0.00
   -3   12    3     -0.73      0.00
   -2   12    3      1.13      0.00
   -1   12    3      1.07      0.00
    0   12    3     -0.88      0.00
    1   12    3     -0.96      0.00
    2   12    3     -0.10      0.00
   -4   13    3     -0.67      0.00
   -3   13    3     -0.85      0.00
   -2   13    3      0.16      0.00
   -1   13    3      0.28      0.00
   -2  -13    4     -0.25      0.00
   -1  -13    4     -0.55      0.00
    0  -13    4     -0.12      0.00
    1  -13    4      0.71      0.00
    2  -13    4     -0.03      0.00
    3  -13    4     -0.29      0.00
    4  -13    4      0.35      0.00
    5  -13    4      0.40      0.00
   -4  -12    4     -0.07      0.00
   -3  -12    4     -0.18      0.00
   -2  -12    4     -0.29      0.00
   -1  -12    4     -0.49      0.00
    0  -12    4      0.51      0.00
    1  -12    4      0.99      0.00
    2  -12    4     -0.48      0.00
    3  -12    4     -1.02      0.00
    4  -12    4     -0.06      0.00
    5  -12    4      0.59      0.00
    6  -12    4      0.08      0.00
    7  -12    4     -0.39      0.00
   -6  -11    4      0.01      0.00
   -5  -11    4      0.41      0.00
   -4  -11    4      0.62      0.00
   -3  -11    4     -0.38      0.00
   -2  -11    4     -1.28      0.00
   -1  -11    4     -0.60      0.00
    0  -11    4      1.88      0.00
    1  -11    4      2.20      0.00
    2  -11    4     -0.54      0.00
    3  -11    4     -2.35      0.00
    4  -11    4     -1.10      0.00
    5  -11    4      0.93      0.00
    6  -11    4      0.75      0.00
    7  -11    4     -0.76      0.00
    8  -11    4     -0.95      0.00
   -7  -10    4     -0.56      0.00
   -6  -10    4     -0.29      0.00
   -5  -10    4      1.51      0.00
   -4  -10    4      2.19      0.00
   -3  -10    4     -0.57      0.00
   -2  -10    4     -3.57      0.00
   -1  -10    4     -2.05      0.00
    0  -10    4      3.12      0.00
    1  -10    4      4.40      0.00
    2  -10    4     -0.02      0.00
    3  -10    4     -4.00      0.00
    4  -10    4     -2.55      0.00
    5  -10    4      1.23      0.00
    6  -10    4      1.73      0.00
    7  -10    4     -0.77      0.00
    8  -10    4     -1.31      0.00
    9  -10    4      0.21      0.00
   -8   -9    4     -0.11      0.00
   -7   -9    4     -1.39      0.00
   -6   -9    4     -1.13      0.00
   -5   -9    4      2.07      0.00
   -4   -9    4      3.90      0.00
   -3   -9    4     -0.11      0.00
   -2   -9    4     -5.77      0.00
   -1   -9    4     -4.29      0.00
    0   -9    4      3.48      0.00
    1   -9    4      6.72      0.00
    2   -9    4      1.51      0.00
    3   -9    4     -4.31      0.00
    4   -9    4     -3.36      0.00
    5   -9    4      1.06      0.00
    6   -9    4      2.32      0.00
    7   -9    4     -0.13      0.00
    8   -9    4     -0.86      0.00
    9   -9    4      0.38      0.00
   10   -9    4      0.24      0.00
   -9   -8    4      0.78      0.00
   -8   -8    4      0.56      0.00
   -7   -8    4     -1.53      0.00
   -6   -8    4     -2.07      0.00
   -5   -8    4      1.50      0.00
   -4   -8    4      4.55      0.00
   -3   -8    4      0.67      0.00
   -2   -8    4     -5.94      0.00
   -1   -8    4     -4.79      0.00
    0   -8    4      3.22      0.00
    1   -8    4      6.91      0.00
    2   -8    4      1.81      0.00
    3   -8    4     -3.73      0.00
    4   -8    4     -2.55      0.00
    5   -8    4      1.31      0.00
    6   -8    4      2.15      0.00
    7   -8    4      0.07      0.00
    8   -8    4     -0.28      0.00
    9   -8    4      0.73      0.00
   10   -8    4      0.54      0.00
   -9   -7    4      1.17      0.00
   -8   -7    4      1.58      0.00
   -7   -7    4     -0.99      0.00
   -6   -7    4     -2.65      0.00
   -5   -7    4      0.30      0.00
   -4   -7    4      3.65      0.00
   -3   -7    4      0.61      0.00
   -2   -7    4     -4.29      0.00
   -1   -7    4     -2.13      0.00
    0   -7    4      4.50      0.00
    1   -7    4      5.90      0.00
    2   -7    4     -0.17      0.00
    3   -7    4     -4.14      0.00
    4   -7    4     -0.98      0.00
    5   -7    4      2.50      0.00
    6   -7    4      1.60      0.00
    7   -7    4     -0.84      0.00
    8   -7    4     -0.71      0.00
   10   -7    4      0.54      0.00
   11   -7    4      0.18      0.00
  -10   -6    4     -0.74      0.00
   -9   -6    4      1.44      0.00
   -8   -6    4      2.43      0.00
   -7   -6    4     -0.19      0.00
   -6   -6    4     -2.65      0.00
   -5   -6    4     -0.63      0.00
   -4   -6    4      2.00      0.00
   -3   -6    4     -0.76      0.00
   -2   -6    4     -3.33      0.00
   -1   -6    4      1.18      0.00
    0   -6    4      7.20      0.00
    1   -6    4      5.21      0.00
    2   -6    4     -3.18      0.00
    3   -6    4     -5.55      0.00
    4   -6    4      0.28      0.00
    5   -6    4      3.99      0.00
    6   -6    4      1.42      0.00
    7   -6    4     -1.78      0.00
    8   -6    4     -1.52      0.00
    9   -6    4     -0.32      0.00
   10   -6    4      0.61      0.00
   11   -6    4      0.68      0.00
  -10   -5    4     -1.13      0.00
   -9   -5    4      1.37      0.00
   -8   -5    4      2.52      0.00
   -7   -5    4      0.26      0.00
   -6   -5    4     -2.01      0.00
   -5   -5    4      0.19      0.00
   -4   -5    4      2.21      0.00
   -3   -5    4     -2.05      0.00
   -2   -5    4     -5.14      0.00
   -1   -5    4      1.22      0.00
    0   -5    4      9.20      0.00
    1   -5    4      6.09      0.00
    2   -5    4     -4.28      0.00
    3   -5    4     -6.76      0.00
    4   -5    4     -0.52      0.00
    5   -5    4      3.72      0.00
    6   -5    4      1.90      0.00
    7   -5    4     -1.43      0.00
    8   -5    4     -2.15      0.00
    9   -5    4     -1.01      0.00
   10   -5    4      0.86      0.00
   11   -5    4      1.13      0.00
  -11   -4    4     -0.96      0.00
  -10   -4    4     -0.85      0.00
   -9   -4    4      1.34      0.00
   -8   -4    4      1.96      0.00
   -7   -4    4     -0.87      0.00
   -6   -4    4     -2.73      0.00
   -5   -4    4      1.99      0.00
   -4   -4    4      5.89      0.00
   -3   -4    4     -0.46      0.00
   -2   -4    4     -8.70      0.00
   -1   -4    4     -4.99      0.00
    0   -4    4      5.65      0.00
    1   -4    4      6.83      0.00
    2   -4    4     -1.43      0.00
    3   -4    4     -5.57      0.00
    4   -4    4     -3.10      0.00
    5   -4    4      0.83      0.00
    6   -4    4      2.31      0.00
    7   -4    4      0.62      0.00
    8   -4    4     -1.20      0.00
    9   -4    4     -0.74      0.00
   10   -4    4      1.14      0.00
   11   -4    4      0.96      0.00
  -11   -3    4     -1.13      0.00
  -10   -3    4     -0.66      0.00
   -9   -3    4      2.06      0.00
   -8   -3    4      2.85      0.00
   -7   -3    4     -1.92      0.00
   -6   -3    4     -4.88      0.00
   -5   -3    4      2.49      0.00
   -4   -3    4     10.33      0.00
   -3   -3    4      4.24      0.00
   -2   -3    4    -10.38      0.00
   -1   -3    4    -14.34      0.00
    0   -3    4     -3.49      0.00
    1   -3    4      5.55      0.00
    2   -3    4      3.62      0.00
    3   -3    4     -2.11      0.00
    4   -3    4     -5.24      0.00
    5   -3    4     -2.77      0.00
    6   -3    4      1.56      0.00
    8   -3    4      0.14      0.00
    9   -3    4      0.16      0.00
   11   -3    4      0.11      0.00
  -12   -2    4     -0.22      0.00
  -11   -2    4     -1.91      0.00
  -10   -2    4     -1.89      0.00
   -9   -2    4      2.20      0.00
   -8   -2    4      4.56      0.00
   -7   -2    4     -1.59      0.00
   -6   -2    4     -6.49      0.00
   -5   -2    4      0.99      0.00
   -4   -2    4     11.68      0.00
   -3   -2    4      8.68      0.00
   -2   -2    4     -8.65      0.00
   -1   -2    4    -20.56      0.00
    0   -2    4    -12.92      0.00
    1   -2    4      1.33      0.00
    2   -2    4      6.12      0.00
    3   -2    4      1.61      0.00
    4   -2    4     -4.41      0.00
    5   -2    4     -3.84      0.00
    6   -2    4      0.79      0.00
    7   -2    4      2.41      0.00
    8   -2    4      0.90      0.00
    9   -2    4      0.47      0.00
   10   -2    4      0.56      0.00
   11   -2    4     -0.77      0.00
  -12   -1    4      0.07      0.00
  -11   -1    4     -2.33      0.00
  -10   -1    4     -3.07      0.00
   -9   -1    4      2.10      0.00
   -8   -1    4      6.09      0.00
   -7   -1    4      0.23      0.00
   -6   -1    4     -6.07      0.00
   -5   -1    4     -1.46      0.00
   -4   -1    4      8.48      0.00
   -3   -1    4      9.45      0.00
   -2   -1    4     -3.25      0.00
   -1   -1    4    -15.06      0.00
    0   -1    4    -11.66      0.00
    1   -1    4     -2.35      0.00
    2   -1    4      1.99      0.00
    3   -1    4      1.05      0.00
    4   -1    4     -2.04      0.00
    5   -1    4     -1.84      0.00
    6   -1    4      0.82      0.00
    7   -1    4      2.00      0.00
    8   -1    4      0.93      0.00
    9   -1    4      0.49      0.00
   10   -1    4      0.36      0.00
   11   -1    4     -0.50      0.00
  -12    0    4      0.13      0.00
  -11    0    4     -2.56      0.00
  -10    0    4     -3.84      0.00
   -9    0    4      1.40      0.00
   -8    0    4      6.15      0.00
   -7    0    4      2.02      0.00
   -6    0    4     -4.08      0.00
   -5    0    4     -2.81      0.00
   -4    0    4      3.10      0.00
   -3    0    4      4.76      0.00
   -2    0    4     -0.49      0.00
   -1    0    4     -3.10      0.00
    0    0    4      0.92      0.00
    1    0    4      0.27      0.00
    2    0    4     -3.14      0.00
    3    0    4     -2.73      0.00
    4    0    4     -0.82      0.00
    5    0    4      0.98      0.00
    6    0    4      1.71      0.00
    7    0    4      1.04      0.00
    8    0    4     -0.43      0.00
    9    0    4     -0.28      0.00
   10    0    4      0.44      0.00
   11    0    4      0.37      0.00
  -12    1    4      0.25      0.00
  -11    1    4     -2.21      0.00
  -10    1    4     -3.72      0.00
   -9    1    4      0.51      0.00
   -8    1    4      4.59      0.00
   -7    1    4      1.79      0.00
   -6    1    4     -3.13      0.00
   -5    1    4     -2.61      0.00
   -4    1    4      0.72      0.00
   -3    1    4      0.85      0.00
   -2    1    4     -1.10      0.00
   -1    1    4      3.84      0.00
    0    1    4     10.59      0.00
    1    1    4      3.98      0.00
    2    1    4     -5.54      0.00
    3    1    4     -6.00      0.00
    4    1    4     -1.63      0.00
    5    1    4      1.94      0.00
    6    1    4      2.65      0.00
    7    1    4      0.72      0.00
    8    1    4     -1.40      0.00
    9    1    4     -0.86      0.00
   10    1    4      0.38      0.00
   11    1    4      0.65      0.00
  -12    2    4      0.33      0.00
  -11    2    4     -1.80      0.00
  -10    2    4     -2.77      0.00
   -9    2    4      0.84      0.00
   -8    2    4      3.60      0.00
   -7    2    4      0.31      0.00
   -6    2    4     -4.13      0.00
   -5    2    4     -1.93      0.00
   -4    2    4      2.47      0.00
   -3    2    4      1.70      0.00
   -2    2    4     -1.65      0.00
   -1    2    4      3.88      0.00
    0    2    4     11.79      0.00
    1    2    4      6.08      0.00
    2    2    4     -3.48      0.00
    3    2    4     -5.87      0.00
    4    2    4     -3.27      0.00
    5    2    4      0.32      0.00
    6    2    4      2.21      0.00
    7    2    4      0.67      0.00
    8    2    4     -1.15      0.00
    9    2    4     -0.53      0.00
   10    2    4      0.17      0.00
   11    2    4      0.16      0.00
  -12    3    4      0.42      0.00
  -11    3    4     -2.01      0.00
  -10    3    4     -2.28      0.00
   -9    3    4      1.74      0.00
   -8    3    4      3.91      0.00
   -7    3    4     -1.08      0.00
   -6    3    4     -6.46      0.00
   -5    3    4     -2.03      0.00
   -4    3    4      5.85      0.00
   -3    3    4      5.70      0.00
   -2    3    4     -1.28      0.00
   -1    3    4     -1.10      0.00
    0    3    4      4.80      0.00
    1    3    4      4.45      0.00
    2    3    4      0.43      0.00
    3    3    4     -2.46      0.00
    4    3    4     -3.37      0.00
    5    3    4     -1.84      0.00
    6    3    4      0.57      0.00
    7    3    4      0.45      0.00
    8    3    4     -0.20      0.00
    9    3    4     -0.04      0.00
   10    3    4     -0.28      0.00
  -11    4    4     -2.01      0.00
  -10    4    4     -1.97      0.00
   -9    4    4      2.36      0.00
   -8    4    4      4.67      0.00
   -7    4    4     -1.13      0.00
   -6    4    4     -7.54      0.00
   -5    4    4     -2.83      0.00
   -4    4    4      6.95      0.00
   -3    4    4      8.68      0.00
   -2    4    4      1.31      0.00
   -1    4    4     -3.34      0.00
    0    4    4     -1.90      0.00
    1    4    4      0.84      0.00
    2    4    4      1.90      0.00
    3    4    4      0.54      0.00
    4    4    4     -1.77      0.00
    5    4    4     -2.55      0.00
    6    4    4     -1.11      0.00
    7    4    4      0.16      0.00
    8    4    4      0.87      0.00
    9    4    4      0.31      0.00
   10    4    4     -0.52      0.00
  -11    5    4     -2.14      0.00
   -9    5    4      1.93      0.00
   -8    5    4      4.27      0.00
   -7    5    4     -0.45      0.00
   -6    5    4     -6.05      0.00
   -5    5    4     -2.92      0.00
   -4    5    4      4.66      0.00
   -3    5    4      6.76      0.00
   -2    5    4      2.43      0.00
   -1    5    4     -2.11      0.00
    0    5    4     -3.40      0.00
    1    5    4     -1.23      0.00
    2    5    4      0.87      0.00
    3    5    4      1.33      0.00
    4    5    4      0.16      0.00
    5    5    4     -1.55      0.00
    6    5    4     -1.69      0.00
    7    5    4     -0.15      0.00
    8    5    4      1.08      0.00
    9    5    4      0.30      0.00
  -11    6    4     -1.75      0.00
  -10    6    4     -2.07      0.00
   -9    6    4      0.45      0.00
   -8    6    4      2.43      0.00
   -7    6    4      0.04      0.00
   -6    6    4     -3.08      0.00
   -5    6    4     -1.61      0.00
   -4    6    4      1.63      0.00
   -3    6    4      2.13      0.00
   -2    6    4      1.43      0.00
   -1    6    4      0.65      0.00
    0    6    4     -0.48      0.00
    1    6    4     -0.95      0.00
    2    6    4     -0.93      0.00
    3    6    4      0.30      0.00
    4    6    4      0.80      0.00
    5    6    4     -0.12      0.00
    6    6    4     -0.80      0.00
    7    6    4     -0.11      0.00
    8    6    4      0.37      0.00
    9    6    4     -0.14      0.00
  -11    7    4     -0.70      0.00
  -10    7    4     -1.45      0.00
   -9    7    4     -0.44      0.00
   -8    7    4      0.72      0.00
   -7    7    4      0.07      0.00
   -6    7    4     -0.52      0.00
   -5    7    4      0.43      0.00
   -4    7    4      0.00      0.00
   -3    7    4     -2.02      0.00
   -2    7    4     -0.99      0.00
   -1    7    4      2.20      0.00
    0    7    4      3.24      0.00
    1    7    4      1.04      0.00
    2    7    4     -0.98      0.00
    3    7    4     -0.43      0.00
    4    7    4      0.12      0.00
    5    7    4      0.37      0.00
    7    7    4      0.47      0.00
    8    7    4     -0.04      0.00
  -11    8    4     -0.24      0.00
  -10    8    4     -1.02      0.00
   -9    8    4     -0.60      0.00
   -8    8    4     -0.01      0.00
   -7    8    4     -0.12      0.00
   -6    8    4      0.54      0.00
   -5    8    4      1.57      0.00
   -4    8    4     -0.10      0.00
   -3    8    4     -2.86      0.00
   -2    8    4     -2.02      0.00
   -1    8    4      1.62      0.00
    0    8    4      3.66      0.00
    1    8    4      1.87      0.00
    2    8    4      0.20      0.00
    3    8    4     -0.01      0.00
    4    8    4     -0.74      0.00
    5    8    4     -0.46      0.00
    6    8    4      0.57      0.00
    7    8    4      0.59      0.00
  -10    9    4     -0.44      0.00
   -9    9    4     -0.26      0.00
   -8    9    4     -0.21      0.00
   -7    9    4     -0.39      0.00
   -6    9    4      0.39      0.00
   -5    9    4      0.81      0.00
   -4    9    4     -0.58      0.00
   -3    9    4     -1.46      0.00
   -2    9    4     -0.71      0.00
   -1    9    4      0.61      0.00
    0    9    4      1.52      0.00
    1    9    4      1.08      0.00
    2    9    4      1.24      0.00
    3    9    4      1.11      0.00
    4    9    4     -0.39      0.00
    5    9    4     -0.87      0.00
    6    9    4      0.15      0.00
   -9   10    4      0.19      0.00
   -8   10    4     -0.05      0.00
   -7   10    4     -0.22      0.00
   -6   10    4      0.04      0.00
   -5   10    4     -0.66      0.00
   -4   10    4     -1.33      0.00
   -3   10    4      0.17      0.00
   -2   10    4      1.26      0.00
   -1   10    4      0.22      0.00
    0   10    4     -0.77      0.00
    1   10    4     -0.34      0.00
    2   10    4      1.08      0.00
    3   10    4      1.30      0.00
    4   10    4      0.12      0.00
    5   10    4     -0.63      0.00
   -8   11    4      0.02      0.00
   -7   11    4      0.15      0.00
   -6   11    4     -0.21      0.00
   -5   11    4     -1.55      0.00
   -4   11    4     -1.71      0.00
   -3   11    4      0.56      0.00
   -2   11    4      2.06      0.00
   -1   11    4      0.55      0.00
    0   11    4     -1.28      0.00
    1   11    4     -0.69      0.00
    2   11    4      0.66      0.00
    3   11    4      0.77      0.00
    4   11    4      0.30      0.00
   -6   12    4     -0.24      0.00
   -5   12    4     -1.27      0.00
   -4   12    4     -1.34      0.00
   -3   12    4     -0.05      0.00
   -2   12    4      1.13      0.00
   -1   12    4      0.21      0.00
    0   12    4     -1.07      0.00
    1   12    4     -0.42      0.00
    2   12    4      0.20      0.00
    0  -13    5      0.40      0.00
    1  -13    5      0.20      0.00
    2  -13    5     -0.35      0.00
    3  -13    5      0.07      0.00
    4  -13    5      0.74      0.00
    5  -13    5      0.39      0.00
   -4  -12    5     -0.44      0.00
   -2  -12    5     -0.05      0.00
   -1  -12    5      0.27      0.00
    0  -12    5      0.71      0.00
    1  -12    5     -0.40      0.00
    2  -12    5     -1.08      0.00
    3  -12    5     -0.02      0.00
    4  -12    5      1.45      0.00
    5  -12    5      0.94      0.00
    6  -12    5     -0.59      0.00
    7  -12    5     -0.77      0.00
   -6  -11    5      0.15      0.00
   -5  -11    5      0.11      0.00
   -4  -11    5     -0.31      0.00
   -3  -11    5     -0.96      0.00
   -2  -11    5     -0.75      0.00
   -1  -11    5      1.21      0.00
    0  -11    5      2.08      0.00
    1  -11    5     -0.33      0.00
    2  -11    5     -2.38      0.00
    3  -11    5     -1.43      0.00
    4  -11    5      1.32      0.00
    5  -11    5      1.63      0.00
    6  -11    5     -0.50      0.00
    7  -11    5     -1.56      0.00
    8  -11    5     -0.35      0.00
   -7  -10    5     -0.34      0.00
   -6  -10    5      0.40      0.00
   -5  -10    5      1.71      0.00
   -4  -10    5      0.95      0.00
   -3  -10    5     -2.24      0.00
   -2  -10    5     -3.27      0.00
   -1  -10    5      0.87      0.00
    0  -10    5      4.13      0.00
    1  -10    5      1.66      0.00
    2  -10    5     -2.70      0.00
    3  -10    5     -3.16      0.00
    4  -10    5      0.54      0.00
    5  -10    5      2.13      0.00
    6  -10    5     -0.27      0.00
    7  -10    5     -2.20      0.00
    8  -10    5     -0.46      0.00
    9  -10    5      0.82      0.00
   -8   -9    5     -0.68      0.00
   -7   -9    5     -1.44      0.00
   -6   -9    5      0.27      0.00
   -5   -9    5      3.47      0.00
   -4   -9    5      2.86      0.00
   -3   -9    5     -3.03      0.00
   -2   -9    5     -6.14      0.00
   -1   -9    5     -0.71      0.00
    0   -9    5      5.33      0.00
    1   -9    5      3.81      0.00
    2   -9    5     -2.30      0.00
    3   -9    5     -3.97      0.00
    4   -9    5     -0.05      0.00
    5   -9    5      2.23      0.00
    6   -9    5      0.09      0.00
    7   -9    5     -1.81      0.00
    8   -9    5      0.13      0.00
    9   -9    5      1.08      0.00
   10   -9    5     -0.08      0.00
   -9   -8    5      0.50      0.00
   -8   -8    5     -0.74      0.00
   -7   -8    5     -2.31      0.00
   -6   -8    5     -0.41      0.00
   -5   -8    5      3.92      0.00
   -4   -8    5      3.81      0.00
   -3   -8    5     -3.11      0.00
   -2   -8    5     -6.94      0.00
   -1   -8    5     -1.01      0.00
    0   -8    5      6.04      0.00
    1   -8    5      4.48      0.00
    2   -8    5     -2.31      0.00
    3   -8    5     -3.46      0.00
    4   -8    5      0.66      0.00
    5   -8    5      2.18      0.00
    6   -8    5     -0.21      0.00
    7   -8    5     -1.17      0.00
    8   -8    5      1.20      0.00
    9   -8    5      1.52      0.00
   -9   -7    5      1.21      0.00
   -8   -7    5     -0.02      0.00
   -7   -7    5     -2.18      0.00
   -6   -7    5     -0.95      0.00
   -5   -7    5      3.03      0.00
   -4   -7    5      2.64      0.00
   -3   -7    5     -3.74      0.00
   -2   -7    5     -5.60      0.00
   -1   -7    5      1.63      0.00
    0   -7    5      7.71      0.00
    1   -7    5      3.23      0.00
    2   -7    5     -4.68      0.00
    3   -7    5     -3.12      0.00
    4   -7    5      3.09      0.00
    5   -7    5      3.10      0.00
    6   -7    5     -1.40      0.00
    7   -7    5     -1.92      0.00
    8   -7    5      1.46      0.00
    9   -7    5      1.92      0.00
   10   -7    5     -0.02      0.00
   11   -7    5     -0.57      0.00
  -10   -6    5      0.05      0.00
   -9   -6    5      1.58      0.00
   -8   -6    5      0.68      0.00
   -7   -6    5     -1.52      0.00
   -6   -6    5     -0.74      0.00
   -5   -6    5      2.42      0.00
   -4   -6    5      0.71      0.00
   -3   -6    5     -5.51      0.00
   -2   -6    5     -4.47      0.00
   -1   -6    5      5.95      0.00
    0   -6    5     11.52      0.00
    1   -6    5      2.11      0.00
    2   -6    5     -8.60      0.00
    3   -6    5     -4.17      0.00
    4   -6    5      5.29      0.00
    5   -6    5      4.61      0.00
    6   -6    5     -2.15      0.00
    7   -6    5     -3.28      0.00
    8   -6    5      0.30      0.00
    9   -6    5      1.36      0.00
   10   -6    5      0.21      0.00
   11   -6    5     -0.18      0.00
  -10   -5    5      0.09      0.00
   -9   -5    5      1.81      0.00
   -8   -5    5      0.77      0.00
   -7   -5    5     -1.65      0.00
   -6   -5    5     -0.66      0.00
   -5   -5    5      3.00      0.00
   -4   -5    5      0.41      0.00
   -3   -5    5     -7.37      0.00
   -2   -5    5     -5.60      0.00
   -1   -5    5      8.40      0.00
    0   -5    5     15.17      0.00
    1   -5    5      2.08      0.00
    2   -5    5    -11.01      0.00
    3   -5    5     -5.32      0.00
    4   -5    5      5.47      0.00
    5   -5    5      5.03      0.00
    6   -5    5     -1.61      0.00
    7   -5    5     -3.05      0.00
    8   -5    5     -0.22      0.00
    9   -5    5      1.12      0.00
   10   -5    5      0.69      0.00
   11   -5    5      0.19      0.00
  -11   -4    5     -0.81      0.00
  -10   -4    5      0.60      0.00
   -9   -4    5      2.45      0.00
   -8   -4    5      0.80      0.00
   -7   -4    5     -2.73      0.00
   -6   -4    5     -1.08      0.00
   -5   -4    5      5.23      0.00
   -4   -4    5      3.26      0.00
   -3   -4    5     -7.99      0.00
   -2   -4    5     -9.59      0.00
   -1   -4    5      5.69      0.00
    0   -4    5     15.41      0.00
    1   -4    5      3.46      0.00
    2   -4    5     -9.39      0.00
    3   -4    5     -5.47      0.00
    4   -4    5      2.88      0.00
    5   -4    5      3.28      0.00
    6   -4    5     -0.75      0.00
    7   -4    5     -1.83      0.00
    8   -4    5     -0.15      0.00
    9   -4    5      1.15      0.00
   10   -4    5      0.82      0.00
   11   -4    5     -0.18      0.00
  -11   -3    5     -1.12      0.00
  -10   -3    5      0.76      0.00
   -9   -3    5      3.23      0.00
   -8   -3    5      0.69      0.00
   -7   -3    5     -5.11      0.00
   -6   -3    5     -2.78      0.00
   -5   -3    5      8.01      0.00
   -4   -3    5      9.05      0.00
   -3   -3    5     -5.63      0.00
   -2   -3    5    -14.79      0.00
   -1   -3    5     -3.64      0.00
    0   -3    5      8.97      0.00
    1   -3    5      4.12      0.00
    2   -3    5     -4.31      0.00
    3   -3    5     -3.60      0.00
    4   -3    5     -0.24      0.00
    5   -3    5      0.46      0.00
    6   -3    5     -0.29      0.00
    7   -3    5     -0.02      0.00
    8   -3    5      1.01      0.00
    9   -3    5      1.51      0.00
   10   -3    5      0.17      0.00
   11   -3    5     -1.27      0.00
  -12   -2    5     -0.66      0.00
  -11   -2    5     -2.04      0.00
  -10   -2    5      0.39      0.00
   -9   -2    5      4.70      0.00
   -8   -2    5      1.82      0.00
   -7   -2    5     -6.75      0.00
   -6   -2    5     -5.10      0.00
   -5   -2    5      8.85      0.00
   -4   -2    5     13.91      0.00
   -3   -2    5     -1.12      0.00
   -2   -2    5    -16.65      0.00
   -1   -2    5    -11.91      0.00
    0   -2    5      0.91      0.00
    1   -2    5      2.32      0.00
    2   -2    5     -0.84      0.00
    3   -2    5     -1.03      0.00
    4   -2    5     -0.88      0.00
    5   -2    5     -1.24      0.00
    6   -2    5     -0.89      0.00
    7   -2    5      0.79      0.00
    8   -2    5      2.07      0.00
    9   -2    5      1.87      0.00
   10   -2    5     -0.32      0.00
   11   -2    5     -1.69      0.00
  -12   -1    5     -0.97      0.00
  -11   -1    5     -3.50      0.00
  -10   -1    5     -0.79      0.00
   -9   -1    5      5.56      0.00
   -8   -1    5      3.48      0.00
   -7   -1    5     -6.12      0.00
   -6   -1    5     -5.90      0.00
   -5   -1    5      7.54      0.00
   -4   -1    5     13.69      0.00
   -3   -1    5      0.12      0.00
   -2   -1    5    -15.46      0.00
   -1   -1    5    -11.84      0.00
    0   -1    5     -0.96      0.00
    1   -1    5     -0.93      0.00
    2   -1    5     -2.47      0.00
    3   -1    5      0.33      0.00
    4   -1    5      1.75      0.00
    5   -1    5     -0.03      0.00
    6   -1    5     -0.90      0.00
    7   -1    5      0.77      0.00
    8   -1    5      1.72      0.00
    9   -1    5      1.01      0.00
   10   -1    5     -0.77      0.00
   11   -1    5     -1.15      0.00
  -12    0    5     -1.08      0.00
  -11    0    5     -3.95      0.00
  -10    0    5     -1.24      0.00
   -9    0    5      5.39      0.00
   -8    0    5      3.95      0.00
   -7    0    5     -4.45      0.00
   -6    0    5     -4.39      0.00
   -5    0    5      6.42      0.00
   -4    0    5      9.24      0.00
   -3    0    5     -3.70      0.00
   -2    0    5    -12.61      0.00
   -1    0    5     -2.07      0.00
    0    0    5      6.12      0.00
    1    0    5     -3.35      0.00
    2    0    5     -8.78      0.00
    3    0    5     -1.72      0.00
    4    0    5      4.17      0.00
    5    0    5      2.32      0.00
    6    0    5     -0.17      0.00
    7    0    5      0.42      0.00
    8    0    5      0.97      0.00
    9    0    5      0.46      0.00
   10    0    5     -0.37      0.00
   11    0    5     -0.13      0.00
  -12    1    5     -1.25      0.00
  -11    1    5     -3.56      0.00
  -10    1    5     -0.83      0.00
   -9    1    5      4.49      0.00
   -8    1    5      2.57      0.00
   -7    1    5     -4.16      0.00
   -6    1    5     -2.37      0.00
   -5    1    5      6.94      0.00
   -4    1    5      4.82      0.00
   -3    1    5     -9.63      0.00
   -2    1    5    -11.45      0.00
   -1    1    5      8.19      0.00
    0    1    5     16.14      0.00
    1    1    5     -1.15      0.00
    2    1    5    -11.98      0.00
    3    1    5     -4.44      0.00
    4    1    5      3.84      0.00
    5    1    5      3.28      0.00
    6    1    5      0.38      0.00
    7    1    5     -0.64      0.00
    8    1    5     -0.30      0.00
    9    1    5      0.17      0.00
   10    1    5      0.20      0.00
   11    1    5      0.41      0.00
  -11    2    5     -2.86      0.00
  -10    2    5     -0.14      0.00
   -9    2    5      3.76      0.00
   -8    2    5      0.68      0.00
   -7    2    5     -5.75      0.00
   -6    2    5     -2.34      0.00
   -5    2    5      7.64      0.00
   -4    2    5      4.09      0.00
   -3    2    5    -10.81      0.00
   -2    2    5    -10.84      0.00
   -1    2    5      9.70      0.00
    0    2    5     17.16      0.00
    1    2    5      0.78      0.00
    2    2    5     -9.94      0.00
    3    2    5     -4.61      0.00
    4    2    5      1.63      0.00
    5    2    5      2.03      0.00
    6    2    5      0.58      0.00
    7    2    5     -0.68      0.00
    8    2    5     -0.43      0.00
    9    2    5     -0.06      0.00
   10    2    5     -0.19      0.00
  -11    3    5     -2.38      0.00
  -10    3    5      0.73      0.00
   -9    3    5      4.35      0.00
   -8    3    5      0.53      0.00
   -7    3    5     -6.80      0.00
   -6    3    5     -3.51      0.00
   -5    3    5      7.21      0.00
   -4    3    5      5.83      0.00
   -3    3    5     -6.26      0.00
   -2    3    5     -7.47      0.00
   -1    3    5      6.40      0.00
    0    3    5     11.19      0.00
    1    3    5      0.71      0.00
    2    3    5     -5.53      0.00
    3    3    5     -2.38      0.00
    4    3    5     -0.33      0.00
    5    3    5     -0.61      0.00
    6    3    5     -0.38      0.00
    7    3    5      0.07      0.00
    8    3    5      0.89      0.00
    9    3    5      0.15      0.00
   10    3    5     -0.84      0.00
  -11    4    5     -2.77      0.00
  -10    4    5      0.73      0.00
   -9    4    5      4.84      0.00
   -8    4    5      1.26      0.00
   -7    4    5     -6.54      0.00
   -6    4    5     -4.60      0.00
   -5    4    5      5.32      0.00
   -4    4    5      6.69      0.00
   -3    4    5     -1.06      0.00
   -2    4    5     -3.57      0.00
   -1    4    5      1.90      0.00
    0    4    5      3.40      0.00
    1    4    5     -0.87      0.00
    2    4    5     -1.83      0.00
    3    4    5      0.59      0.00
    4    4    5     -0.53      0.00
    5    4    5     -2.53      0.00
    6    4    5     -1.93      0.00
    7    4    5      0.36      0.00
    8    4    5      1.72      0.00
    9    4    5      0.21      0.00
   10    4    5     -0.88      0.00
  -12    5    5     -0.83      0.00
  -11    5    5     -2.49      0.00
   -9    5    5      4.07      0.00
   -8    5    5      1.18      0.00
   -7    5    5     -5.11      0.00
   -6    5    5     -4.19      0.00
   -5    5    5      2.78      0.00
   -4    5    5      4.65      0.00
   -3    5    5      1.29      0.00
   -2    5    5      0.19      0.00
   -1    5    5      0.56      0.00
    0    5    5     -1.13      0.00
    1    5    5     -2.81      0.00
    2    5    5     -0.72      0.00
    3    5    5      2.16      0.00
    4    5    5      0.30      0.00
    5    5    5     -2.61      0.00
    6    5    5     -2.43      0.00
    7    5    5      0.33      0.00
    8    5    5      1.40      0.00
    9    5    5     -0.01      0.00
  -11    6    5     -1.71      0.00
  -10    6    5      0.66      0.00
   -9    6    5      2.53      0.00
   -8    6    5      0.19      0.00
   -7    6    5     -3.23      0.00
   -6    6    5     -1.98      0.00
   -5    6    5      1.66      0.00
   -4    6    5      1.22      0.00
   -3    6    5     -0.34      0.00
   -2    6    5      1.43      0.00
   -1    6    5      1.88      0.00
    0    6    5     -0.87      0.00
    1    6    5     -3.03      0.00
    2    6    5     -0.93      0.00
    3    6    5      1.79      0.00
    4    6    5      0.53      0.00
    5    6    5     -1.50      0.00
    6    6    5     -1.30      0.00
    7    6    5      0.49      0.00
    8    6    5      0.68      0.00
  -11    7    5     -1.14      0.00
  -10    7    5      0.10      0.00
   -8    7    5     -0.72      0.00
   -7    7    5     -1.72      0.00
   -6    7    5      0.31      0.00
   -5    7    5      2.19      0.00
   -4    7    5     -0.52      0.00
   -3    7    5     -2.45      0.00
   -2    7    5      0.63      0.00
   -1    7    5      3.14      0.00
    0    7    5      1.52      0.00
    1    7    5     -1.39      0.00
    2    7    5     -0.81      0.00
    3    7    5      0.39      0.00
    4    7    5     -0.44      0.00
    5    7    5     -0.71      0.00
    6    7    5      0.11      0.00
    7    7    5      0.57      0.00
    8    7    5      0.04      0.00
  -10    8    5     -0.23      0.00
   -9    8    5     -0.05      0.00
   -8    8    5     -0.74      0.00
   -7    8    5     -0.81      0.00
   -6    8    5      1.29      0.00
   -5    8    5      2.37      0.00
   -4    8    5     -0.90      0.00
   -3    8    5     -3.01      0.00
   -2    8    5     -0.66      0.00
   -1    8    5      2.43      0.00
    0    8    5      2.70      0.00
    1    8    5      0.83      0.00
    2    8    5      0.46      0.00
    3    8    5     -0.19      0.00
    4    8    5     -1.29      0.00
    5    8    5     -0.55      0.00
    6    8    5      0.87      0.00
    7    8    5      0.64      0.00
  -10    9    5     -0.33      0.00
   -9    9    5     -0.05      0.00
   -8    9    5     -0.41      0.00
   -6    9    5      1.18      0.00
   -5    9    5      1.43      0.00
   -4    9    5     -0.80      0.00
   -3    9    5     -1.44      0.00
   -2    9    5     -0.54      0.00
   -1    9    5      0.55      0.00
    0    9    5      1.28      0.00
    1    9    5      1.34      0.00
    2    9    5      1.44      0.00
    3    9    5      0.23      0.00
    4    9    5     -1.28      0.00
    5    9    5     -0.92      0.00
    6    9    5      0.48      0.00
   -9   10    5      0.09      0.00
   -8   10    5     -0.45      0.00
   -7   10    5     -0.48      0.00
   -6   10    5      0.29      0.00
   -5   10    5     -0.22      0.00
   -4   10    5     -0.89      0.00
   -3   10    5      0.48      0.00
   -2   10    5      0.83      0.00
   -1   10    5     -0.14      0.00
    0   10    5     -0.27      0.00
    2   10    5      1.47      0.00
    3   10    5      0.93      0.00
    4   10    5     -0.27      0.00
    5   10    5     -0.56      0.00
   -8   11    5     -0.15      0.00
   -7   11    5     -0.26      0.00
   -6   11    5     -0.45      0.00
   -5   11    5     -1.20      0.00
   -4   11    5     -0.78      0.00
   -3   11    5      1.13      0.00
   -2   11    5      1.41      0.00
   -1   11    5     -0.11      0.00
    0   11    5     -0.87      0.00
    1   11    5     -0.01      0.00
    2   11    5      0.70      0.00
    3   11    5      0.58      0.00
   -6   12    5     -0.57      0.00
   -5   12    5     -1.12      0.00
   -4   12    5     -0.57      0.00
   -3   12    5      0.64      0.00
   -2   12    5      0.95      0.00
   -1   12    5      0.03      0.00
    0   12    5     -0.57      0.00
    1   12    5      0.00      0.00
   -1  -13    6      0.36      0.00
    0  -13    6      0.08      0.00
    1  -13    6     -0.33      0.00
    2  -13    6      0.25      0.00
    3  -13    6      0.73      0.00
    4  -13    6      0.94      0.00
    5  -13    6     -0.01      0.00
   -2  -12    6      0.64      0.00
   -1  -12    6      0.89      0.00
    0  -12    6     -0.30      0.00
    1  -12    6     -1.28      0.00
    2  -12    6     -0.32      0.00
    3  -12    6      1.17      0.00
    4  -12    6      1.79      0.00
    5  -12    6     -0.01      0.00
    6  -12    6     -1.15      0.00
    7  -12    6     -0.40      0.00
   -6  -11    6      0.17      0.00
   -5  -11    6     -0.40      0.00
   -4  -11    6     -0.75      0.00
   -3  -11    6     -0.45      0.00
   -2  -11    6      0.83      0.00
   -1  -11    6      1.97      0.00
    0  -11    6      0.07      0.00
    1  -11    6     -2.06      0.00
    2  -11    6     -1.54      0.00
    3  -11    6      0.98      0.00
    4  -11    6      2.48      0.00
    5  -11    6      0.34      0.00
    6  -11    6     -1.65      0.00
    7  -11    6     -1.07      0.00
    8  -11    6      0.29      0.00
   -7  -10    6      0.17      0.00
   -6  -10    6      0.87      0.00
   -5  -10    6      1.00      0.00
   -4  -10    6     -0.51      0.00
   -3  -10    6     -2.29      0.00
   -2  -10    6     -0.67      0.00
   -1  -10    6      2.69      0.00
    0  -10    6      1.88      0.00
    1  -10    6     -1.52      0.00
    2  -10    6     -2.98      0.00
    3  -10    6     -0.34      0.00
    4  -10    6      2.27      0.00
    5  -10    6      0.64      0.00
    6  -10    6     -1.99      0.00
    7  -10    6     -1.57      0.00
    8  -10    6      0.46      0.00
    9  -10    6      0.32      0.00
   -8   -9    6     -0.84      0.00
   -7   -9    6     -0.74      0.00
   -6   -9    6      1.54      0.00
   -5   -9    6      3.09      0.00
   -4   -9    6      0.35      0.00
   -3   -9    6     -4.24      0.00
   -2   -9    6     -3.16      0.00
   -1   -9    6      2.38      0.00
    0   -9    6      3.92      0.00
    1   -9    6      0.06      0.00
    2   -9    6     -3.20      0.00
    3   -9    6     -1.07      0.00
    4   -9    6      1.64      0.00
    5   -9    6      0.42      0.00
    6   -9    6     -1.93      0.00
    7   -9    6     -0.94      0.00
    8   -9    6      1.34      0.00
    9   -9    6      0.47      0.00
   -9   -8    6      0.03      0.00
   -8   -8    6     -1.51      0.00
   -7   -8    6     -1.60      0.00
   -6   -8    6      1.70      0.00
   -5   -8    6      4.10      0.00
   -4   -8    6      0.65      0.00
   -3   -8    6     -5.22      0.00
   -2   -8    6     -4.24      0.00
   -1   -8    6      2.30      0.00
    0   -8    6      4.65      0.00
    1   -8    6      0.01      0.00
    2   -8    6     -3.22      0.00
    3   -8    6     -0.15      0.00
    4   -8    6      2.09      0.00
    5   -8    6     -0.15      0.00
    6   -8    6     -2.30      0.00
    7   -8    6      0.06      0.00
    9   -8    6      0.88      0.00
   10   -8    6     -1.09      0.00
   -9   -7    6      0.24      0.00
   -8   -7    6     -1.61      0.00
   -7   -7    6     -1.69      0.00
   -6   -7    6      1.59      0.00
   -5   -7    6      3.47      0.00
   -4   -7    6     -0.61      0.00
   -3   -7    6     -5.54      0.00
   -2   -7    6     -2.56      0.00
   -1   -7    6      5.00      0.00
    0   -7    6      5.58      0.00
    1   -7    6     -2.30      0.00
    2   -7    6     -4.98      0.00
    3   -7    6      1.47      0.00
    4   -7    6      4.43      0.00
    5   -7    6     -0.24      0.00
    6   -7    6     -3.51      0.00
    7   -7    6      0.13      0.00
    8   -7    6      3.34      0.00
    9   -7    6      0.97      0.00
   10   -7    6     -1.48      0.00
  -10   -6    6      0.50      0.00
   -9   -6    6      0.46      0.00
   -8   -6    6     -1.16      0.00
   -7   -6    6     -1.03      0.00
   -6   -6    6      1.71      0.00
   -5   -6    6      2.04      0.00
   -4   -6    6     -3.47      0.00
   -3   -6    6     -6.97      0.00
   -2   -6    6      0.14      0.00
   -1   -6    6     10.69      0.00
    0   -6    6      8.49      0.00
    1   -6    6     -5.46      0.00
    2   -6    6     -8.90      0.00
    3   -6    6      2.12      0.00
    4   -6    6      7.52      0.00
    5   -6    6      0.57      0.00
    6   -6    6     -4.72      0.00
    7   -6    6     -0.77      0.00
    8   -6    6      3.20      0.00
    9   -6    6      1.29      0.00
   10   -6    6     -1.06      0.00
   11   -6    6     -0.21      0.00
  -10   -5    6      0.60      0.00
   -9   -5    6      0.55      0.00
   -8   -5    6     -0.95      0.00
   -7   -5    6     -0.51      0.00
   -6   -5    6      2.67      0.00
   -5   -5    6      2.36      0.00
   -4   -5    6     -5.49      0.00
   -3   -5    6     -9.94      0.00
   -2   -5    6      0.71      0.00
   -1   -5    6     16.01      0.00
    0   -5    6     12.51      0.00
    1   -5    6     -6.97      0.00
    2   -5    6    -12.12      0.00
    3   -5    6      1.41      0.00
    4   -5    6      8.60      0.00
    5   -5    6      1.34      0.00
    6   -5    6     -4.51      0.00
    7   -5    6     -1.49      0.00
    8   -5    6      1.90      0.00
    9   -5    6      0.92      0.00
   10   -5    6     -0.50      0.00
   11   -5    6      0.02      0.00
  -11   -4    6      0.06      0.00
  -10   -4    6      1.40      0.00
   -9   -4    6      0.99      0.00
   -8   -4    6     -1.79      0.00
   -7   -4    6     -1.98      0.00
   -5   -4    6      5.22      0.00
   -4   -4    6     -3.98      0.00
   -3   -4    6    -12.25      0.00
   -2   -4    6     -2.01      0.00
   -1   -4    6     16.18      0.00
    0   -4    6     13.60      0.00
    1   -4    6     -6.27      0.00
    2   -4    6    -11.36      0.00
    3   -4    6      0.82      0.00
    4   -4    6      6.62      0.00
    5   -4    6      0.67      0.00
    6   -4    6     -2.98      0.00
    7   -4    6     -0.26      0.00
    8   -4    6      1.86      0.00
    9   -4    6      0.72      0.00
   10   -4    6     -0.66      0.00
   11   -4    6     -0.28      0.00
  -11   -3    6      0.08      0.00
  -10   -3    6      2.55      0.00
   -9   -3    6      2.33      0.00
   -8   -3    6     -2.59      0.00
   -7   -3    6     -4.68      0.00
   -6   -3    6      2.57      0.00
   -5   -3    6      9.13      0.00
   -4   -3    6      0.66      0.00
   -2   -3    6     -6.88      0.00
   -1   -3    6     10.12      0.00
    0   -3    6     10.28      0.00
    1   -3    6     -4.03      0.00
    2   -3    6     -6.74      0.00
    3   -3    6      1.34      0.00
    4   -3    6      3.14      0.00
    5   -3    6     -1.70      0.00
    6   -3    6     -2.49      0.00
    7   -3    6      0.96      0.00
    8   -3    6      2.53      0.00
    9   -3    6      0.76      0.00
   10   -3    6     -1.42      0.00
   11   -3    6     -1.05      0.00
  -12   -2    6     -0.91      0.00
  -11   -2    6     -0.90      0.00
  -10   -2    6      2.74      0.00
   -9   -2    6      3.53      0.00
   -8   -2    6     -3.02      0.00
   -7   -2    6     -7.09      0.00
   -6   -2    6      1.41      0.00
   -5   -2    6     12.03      0.00
   -4   -2    6      5.71      0.00
   -3   -2    6    -10.43      0.00
   -2   -2    6    -11.48      0.00
   -1   -2    6      1.26      0.00
    0   -2    6      3.49      0.00
    1   -2    6     -3.67      0.00
    2   -2    6     -2.10      0.00
    3   -2    6      3.56      0.00
    4   -2    6      1.74      0.00
    5   -2    6     -3.43      0.00
    6   -2    6     -2.41      0.00
    7   -2    6      2.07      0.00
    8   -2    6      3.19      0.00
    9   -2    6      0.49      0.00
   10   -2    6     -2.20      0.00
   11   -2    6     -1.49      0.00
  -12   -1    6     -1.56      0.00
  -11   -1    6     -2.08      0.00
  -10   -1    6      2.72      0.00
   -9   -1    6      4.74      0.00
   -8   -1    6     -2.31      0.00
   -7   -1    6     -7.48      0.00
   -6   -1    6      0.93      0.00
   -5   -1    6     12.72      0.00
   -4   -1    6      7.33      0.00
   -3   -1    6     -9.13      0.00
   -2   -1    6    -11.48      0.00
   -1   -1    6     -0.56      0.00
    0   -1    6     -0.19      0.00
    1   -1    6     -6.97      0.00
    2   -1    6     -2.61      0.00
    3   -1    6      5.33      0.00
    4   -1    6      3.27      0.00
    5   -1    6     -3.26      0.00
    6   -1    6     -2.36      0.00
    7   -1    6      2.48      0.00
    8   -1    6      3.29      0.00
    9   -1    6      0.41      0.00
   10   -1    6     -1.67      0.00
   11   -1    6     -0.65      0.00
  -12    0    6     -2.28      0.00
  -11    0    6     -2.87      0.00
  -10    0    6      2.45      0.00
   -9    0    6      4.86      0.00
   -8    0    6     -1.58      0.00
   -7    0    6     -6.08      0.00
   -6    0    6      2.19      0.00
   -5    0    6     11.90      0.00
   -4    0    6      3.47      0.00
   -3    0    6    -12.31      0.00
   -2    0    6     -8.88      0.00
   -1    0    6      6.32      0.00
    0    0    6      3.11      0.00
    1    0    6    -10.00      0.00
    2    0    6     -6.47      0.00
    3    0    6      5.39      0.00
    4    0    6      5.68      0.00
    5    0    6     -1.33      0.00
    6    0    6     -1.84      0.00
    7    0    6      1.61      0.00
    8    0    6      1.87      0.00
    9    0    6     -0.28      0.00
   10    0    6     -0.90      0.00
   11    0    6      0.31      0.00
  -11    1    6     -2.16      0.00
  -10    1    6      2.51      0.00
   -9    1    6      3.54      0.00
   -8    1    6     -2.50      0.00
   -7    1    6     -4.97      0.00
   -6    1    6      4.58      0.00
   -5    1    6     11.21      0.00
   -4    1    6     -2.40      0.00
   -3    1    6    -17.32      0.00
   -2    1    6     -5.94      0.00
   -1    1    6     14.83      0.00
    0    1    6      8.54      0.00
    1    1    6    -11.00      0.00
    2    1    6    -10.03      0.00
    3    1    6      3.46      0.00
    4    1    6      5.93      0.00
    5    1    6      0.26      0.00
    6    1    6     -1.09      0.00
    7    1    6      0.78      0.00
    8    1    6      0.96      0.00
    9    1    6     -0.44      0.00
   10    1    6     -0.39      0.00
  -11    2    6     -0.98      0.00
  -10    2    6      3.09      0.00
   -9    2    6      2.46      0.00
   -8    2    6     -4.25      0.00
   -7    2    6     -5.29      0.00
   -6    2    6      6.19      0.00
   -5    2    6     11.22      0.00
   -4    2    6     -5.30      0.00
   -3    2    6    -18.99      0.00
   -2    2    6     -3.87      0.00
   -1    2    6     18.24      0.00
    0    2    6     11.77      0.00
    1    2    6     -8.24      0.00
    2    2    6     -9.36      0.00
    3    2    6      1.40      0.00
    4    2    6      3.49      0.00
    5    2    6      0.05      0.00
    6    2    6     -0.78      0.00
    7    2    6      0.42      0.00
    8    2    6      0.74      0.00
    9    2    6     -0.41      0.00
   10    2    6     -0.39      0.00
  -12    3    6     -1.45      0.00
  -11    3    6     -0.79      0.00
  -10    3    6      3.27      0.00
   -9    3    6      2.41      0.00
   -8    3    6     -5.03      0.00
   -7    3    6     -6.42      0.00
   -6    3    6      5.07      0.00
   -5    3    6     10.25      0.00
   -4    3    6     -3.67      0.00
   -3    3    6    -14.58      0.00
   -2    3    6     -2.63      0.00
   -1    3    6     13.41      0.00
    0    3    6      8.43      0.00
    1    3    6     -5.23      0.00
    2    3    6     -5.14      0.00
    3    3    6      1.21      0.00
    4    3    6      0.47      0.00
    5    3    6     -1.63      0.00
    6    3    6     -0.70      0.00
    7    3    6      1.27      0.00
    8    3    6      1.15      0.00
    9    3    6     -0.78      0.00
   10    3    6     -0.91      0.00
  -12    4    6     -1.30      0.00
  -11    4    6     -0.80      0.00
   -9    4    6      3.10      0.00
   -8    4    6     -4.13      0.00
   -7    4    6     -6.26      0.00
   -6    4    6      2.68      0.00
   -5    4    6      7.34      0.00
   -4    4    6     -1.10      0.00
   -3    4    6     -6.97      0.00
   -2    4    6      0.07      0.00
   -1    4    6      6.79      0.00
    2    4    6     -0.98      0.00
    3    4    6      2.58      0.00
    4    4    6     -0.99      0.00
    5    4    6     -3.44      0.00
    6    4    6     -1.26      0.00
    7    4    6      2.04      0.00
    8    4    6      1.61      0.00
    9    4    6     -0.83      0.00
  -11    5    6     -0.81      0.00
  -10    5    6      3.33      0.00
   -9    5    6      2.76      0.00
   -8    5    6     -3.23      0.00
   -7    5    6     -4.74      0.00
   -6    5    6      1.17      0.00
   -5    5    6      3.76      0.00
   -4    5    6     -0.80      0.00
   -3    5    6     -1.87      0.00
   -2    5    6      2.49      0.00
   -1    5    6      2.56      0.00
    0    5    6     -2.76      0.00
    1    5    6     -4.62      0.00
    2    5    6      0.97      0.00
    3    5    6      3.49      0.00
    4    5    6     -0.90      0.00
    5    5    6     -3.77      0.00
    6    5    6     -1.63      0.00
    7    5    6      1.71      0.00
    8    5    6      1.23      0.00
    9    5    6     -0.51      0.00
  -11    6    6     -0.07      0.00
  -10    6    6      2.67      0.00
   -9    6    6      0.94      0.00
   -8    6    6     -3.17      0.00
   -7    6    6     -2.79      0.00
   -6    6    6      1.23      0.00
   -5    6    6      1.46      0.00
   -4    6    6     -2.02      0.00
   -3    6    6     -0.39      0.00
   -2    6    6      3.89      0.00
   -1    6    6      2.16      0.00
    0    6    6     -3.37      0.00
    1    6    6     -4.30      0.00
    2    6    6      0.90      0.00
    3    6    6      2.52      0.00
    4    6    6     -0.77      0.00
    5    6    6     -2.55      0.00
    6    6    6     -0.90      0.00
    7    6    6      0.95      0.00
    8    6    6      0.42      0.00
  -11    7    6      0.56      0.00
  -10    7    6      1.81      0.00
   -9    7    6     -0.47      0.00
   -8    7    6     -2.74      0.00
   -7    7    6     -1.07      0.00
   -6    7    6      2.14      0.00
   -5    7    6      1.23      0.00
   -4    7    6     -2.73      0.00
   -3    7    6     -1.47      0.00
   -1    7    6      2.71      0.00
    0    7    6     -0.97      0.00
    1    7    6     -2.10      0.00
    2    7    6      0.52      0.00
    3    7    6      0.47      0.00
    4    7    6     -1.20      0.00
    5    7    6     -0.87      0.00
    6    7    6      0.54      0.00
    7    7    6      0.64      0.00
  -10    8    6      0.35      0.00
   -9    8    6     -1.00      0.00
   -7    8    6      0.03      0.00
   -6    8    6      2.64      0.00
   -5    8    6      1.81      0.00
   -4    8    6     -1.89      0.00
   -3    8    6     -1.92      0.00
   -2    8    6      0.57      0.00
   -1    8    6      1.81      0.00
    0    8    6      0.96      0.00
    1    8    6      0.41      0.00
    2    8    6      0.55      0.00
    3    8    6     -1.03      0.00
    4    8    6     -1.82      0.00
    5    8    6     -0.31      0.00
    6    8    6      0.97      0.00
  -10    9    6     -0.23      0.00
   -9    9    6     -0.69      0.00
   -8    9    6     -0.81      0.00
   -7    9    6      0.24      0.00
   -6    9    6      2.08      0.00
   -5    9    6      1.25      0.00
   -4    9    6     -1.12      0.00
   -3    9    6     -1.10      0.00
   -2    9    6     -0.52      0.00
   -1    9    6      0.27      0.00
    0    9    6      1.25      0.00
    1    9    6      1.74      0.00
    2    9    6      1.00      0.00
    3    9    6     -0.74      0.00
    4    9    6     -1.39      0.00
    5    9    6     -0.28      0.00
   -9   10    6     -0.23      0.00
   -8   10    6     -0.50      0.00
   -7   10    6      0.07      0.00
   -6   10    6      1.10      0.00
   -5   10    6      0.19      0.00
   -4   10    6     -0.56      0.00
   -3   10    6      0.30      0.00
   -2   10    6     -0.08      0.00
   -1   10    6     -0.52      0.00
    0   10    6      0.35      0.00
    1   10    6      1.26      0.00
    2   10    6      0.97      0.00
    3   10    6      0.08      0.00
    4   10    6     -0.63      0.00
   -7   11    6     -0.25      0.00
   -6   11    6      0.04      0.00
   -5   11    6     -0.49      0.00
   -4   11    6     -0.11      0.00
   -3   11    6      1.00      0.00
   -2   11    6      0.73      0.00
   -1   11    6     -0.08      0.00
    0   11    6     -0.12      0.00
    1   11    6      0.41      0.00
    2   11    6      0.66      0.00
   -5   12    6     -0.49      0.00
   -4   12    6      0.08      0.00
   -3   12    6      0.49      0.00
   -2   12    6      0.43      0.00
   -1   12    6      0.08      0.00
    0   12    6     -0.25      0.00
   -1  -13    7     -0.03      0.00
    0  -13    7     -0.63      0.00
    1  -13    7      0.26      0.00
    2  -13    7      1.03      0.00
    3  -13    7      0.60      0.00
    4  -13    7      0.15      0.00
    5  -13    7     -0.65      0.00
   -2  -12    7      1.42      0.00
   -1  -12    7      0.13      0.00
    0  -12    7     -1.59      0.00
    1  -12    7     -0.50      0.00
    2  -12    7      1.16      0.00
    3  -12    7      1.67      0.00
    4  -12    7      0.79      0.00
    5  -12    7     -0.91      0.00
    6  -12    7     -0.63      0.00
    7  -12    7      0.30      0.00
   -6  -11    7     -0.03      0.00
   -5  -11    7     -0.86      0.00
   -4  -11    7     -0.51      0.00
   -3  -11    7      0.93      0.00
   -2  -11    7      2.06      0.00
   -1  -11    7      0.69      0.00
    0  -11    7     -1.93      0.00
    1  -11    7     -1.70      0.00
    2  -11    7      0.23      0.00
    3  -11    7      2.10      0.00
    5  -11    7     -0.98      0.00
    6  -11    7     -1.20      0.00
    7  -11    7     -0.01      0.00
    8  -11    7      0.23      0.00
   -7  -10    7      0.60      0.00
   -6  -10    7      0.75      0.00
   -5  -10    7     -0.04      0.00
   -3  -10    7     -0.46      0.00
   -2  -10    7      1.41      0.00
   -1  -10    7      1.48      0.00
    0  -10    7     -0.71      0.00
    1  -10    7     -1.94      0.00
    2  -10    7     -0.95      0.00
    3  -10    7      1.52      0.00
    4  -10    7      1.35      0.00
    5  -10    7     -1.06      0.00
    6  -10    7     -1.65      0.00
    7  -10    7     -0.20      0.00
    8  -10    7      0.24      0.00
    9  -10    7     -0.45      0.00
   -8   -9    7     -0.55      0.00
   -7   -9    7      0.28      0.00
   -6   -9    7      1.81      0.00
   -5   -9    7      1.47      0.00
   -4   -9    7     -1.02      0.00
   -3   -9    7     -2.44      0.00
   -2   -9    7     -0.26      0.00
   -1   -9    7      1.74      0.00
    0   -9    7      0.74      0.00
    1   -9    7     -1.50      0.00
    2   -9    7     -1.25      0.00
    3   -9    7      0.89      0.00
    4   -9    7      0.46      0.00
    5   -9    7     -1.61      0.00
    6   -9    7     -1.56      0.00
    8   -9    7      0.74      0.00
    9   -9    7     -0.71      0.00
   -9   -8    7     -0.45      0.00
   -8   -8    7     -1.53      0.00
   -7   -8    7     -0.24      0.00
   -6   -8    7      2.31      0.00
   -5   -8    7      2.12      0.00
   -4   -8    7     -1.28      0.00
   -3   -8    7     -3.26      0.00
   -2   -8    7     -0.80      0.00
   -1   -8    7      2.06      0.00
    0   -8    7      0.89      0.00
    1   -8    7     -1.93      0.00
    2   -8    7     -0.45      0.00
    3   -8    7      1.96      0.00
    4   -8    7      0.13      0.00
    5   -8    7     -2.62      0.00
    6   -8    7     -1.30      0.00
    7   -8    7      2.26      0.00
    8   -8    7      2.00      0.00
    9   -8    7     -0.90      0.00
   10   -8    7     -1.39      0.00
   -9   -7    7     -0.73      0.00
   -8   -7    7     -1.74      0.00
   -7   -7    7     -0.01      0.00
   -6   -7    7      2.18      0.00
   -5   -7    7      0.87      0.00
   -4   -7    7     -2.74      0.00
   -3   -7    7     -3.12      0.00
   -2   -7    7      1.15      0.00
   -1   -7    7      4.15      0.00
    0   -7    7      0.07      0.00
    1   -7    7     -4.71      0.00
    2   -7    7     -0.67      0.00
    3   -7    7      4.40      0.00
    4   -7    7      1.52      0.00
    5   -7    7     -3.63      0.00
    6   -7    7     -2.10      0.00
    7   -7    7      2.96      0.00
    8   -7    7      3.12      0.00
    9   -7    7     -0.58      0.00
   10   -7    7     -1.56      0.00
  -10   -6    7     -0.15      0.00
   -9   -6    7     -1.11      0.00
   -8   -6    7     -1.23      0.00
   -7   -6    7      1.11      0.00
   -6   -6    7      2.35      0.00
   -5   -6    7     -1.09      0.00
   -4   -6    7     -5.47      0.00
   -3   -6    7     -3.34      0.00
   -2   -6    7      5.07      0.00
   -1   -6    7      9.19      0.00
    0   -6    7      0.43      0.00
    1   -6    7     -8.70      0.00
    2   -6    7     -2.95      0.00
    3   -6    7      6.38      0.00
    4   -6    7      4.01      0.00
    5   -6    7     -3.62      0.00
    6   -6    7     -3.10      0.00
    7   -6    7      2.16      0.00
    8   -6    7      2.78      0.00
    9   -6    7     -0.60      0.00
   10   -6    7     -1.29      0.00
  -10   -5    7     -0.20      0.00
   -9   -5    7     -1.32      0.00
   -8   -5    7     -0.95      0.00
   -7   -5    7      1.93      0.00
   -6   -5    7      2.99      0.00
   -5   -5    7     -2.18      0.00
   -4   -5    7     -8.60      0.00
   -3   -5    7     -5.01      0.00
   -2   -5    7      8.69      0.00
   -1   -5    7     15.24      0.00
    0   -5    7      2.26      0.00
    1   -5    7    -11.63      0.00
    2   -5    7     -5.61      0.00
    3   -5    7      6.89      0.00
    4   -5    7      5.58      0.00
    5   -5    7     -2.79      0.00
    6   -5    7     -2.88      0.00
    7   -5    7      1.68      0.00
    8   -5    7      2.31      0.00
    9   -5    7     -0.34      0.00
   10   -5    7     -0.65      0.00
   11   -5    7      0.46      0.00
  -11   -4    7      0.61      0.00
  -10   -4    7      0.62      0.00
   -9   -4    7     -1.08      0.00
   -8   -4    7     -1.48      0.00
   -7   -4    7      1.75      0.00
   -6   -4    7      4.47      0.00
   -5   -4    7     -0.57      0.00
   -4   -4    7     -9.96      0.00
   -3   -4    7     -7.93      0.00
   -2   -4    7      8.73      0.00
   -1   -4    7     17.72      0.00
    0   -4    7      3.88      0.00
    1   -4    7    -11.13      0.00
    2   -4    7     -5.67      0.00
    3   -4    7      5.98      0.00
    4   -4    7      4.35      0.00
    5   -4    7     -2.67      0.00
    6   -4    7     -1.96      0.00
    7   -4    7      1.57      0.00
    8   -4    7      1.45      0.00
   10   -4    7     -0.83      0.00
   11   -4    7      0.28      0.00
  -11   -3    7      1.23      0.00
  -10   -3    7      1.94      0.00
   -9   -3    7     -0.83      0.00
   -8   -3    7     -3.41      0.00
   -7   -3    7     -0.28      0.00
   -6   -3    7      5.68      0.00
   -5   -3    7      3.56      0.00
   -4   -3    7     -7.56      0.00
   -2   -3    7      4.50      0.00
   -1   -3    7     13.20      0.00
    0   -3    7      2.36      0.00
    1   -3    7     -7.88      0.00
    2   -3    7     -1.91      0.00
    3   -3    7      5.41      0.00
    4   -3    7      1.07      0.00
    5   -3    7     -4.05      0.00
    6   -3    7     -0.85      0.00
    7   -3    7      2.99      0.00
    8   -3    7      1.88      0.00
   10   -3    7     -1.86      0.00
   11   -3    7     -0.23      0.00
  -11   -2    7      1.27      0.00
  -10   -2    7      3.19      0.00
   -9   -2    7     -0.01      0.00
   -8   -2    7     -4.89      0.00
   -7   -2    7     -2.70      0.00
   -6   -2    7      5.73      0.00
   -5   -2    7      7.33      0.00
   -4   -2    7     -3.21      0.00
   -2   -2    7      0.05      0.00
   -1   -2    7      5.82      0.00
    0   -2    7     -1.74      0.00
    1   -2    7     -5.36      0.00
    2   -2    7      2.78      0.00
    3   -2    7      6.39      0.00
    4   -2    7     -1.50      0.00
    5   -2    7     -6.28      0.00
    6   -2    7     -0.94      0.00
    7   -2    7      4.00      0.00
    8   -2    7      2.58      0.00
    9   -2    7     -1.23      0.00
   10   -2    7     -2.02      0.00
   11   -2    7     -0.25      0.00
  -12   -1    7     -1.22      0.00
  -11   -1    7      0.28      0.00
  -10   -1    7      3.33      0.00
   -9   -1    7      0.70      0.00
   -8   -1    7     -4.79      0.00
   -7   -1    7     -3.33      0.00
   -6   -1    7      5.53      0.00
   -5   -1    7      8.41      0.00
   -4   -1    7     -1.47      0.00
   -3   -1    7     -7.85      0.00
   -2   -1    7     -1.30      0.00
   -1   -1    7      1.88      0.00
    0   -1    7     -6.04      0.00
    1   -1    7     -6.70      0.00
    2   -1    7      4.78      0.00
    3   -1    7      8.75      0.00
    4   -1    7     -0.92      0.00
    5   -1    7     -6.53      0.00
    6   -1    7     -0.69      0.00
    7   -1    7      4.30      0.00
    8   -1    7      2.28      0.00
    9   -1    7     -1.40      0.00
   10   -1    7     -1.65      0.00
   11   -1    7      0.05      0.00
  -12    0    7     -1.75      0.00
  -11    0    7     -0.15      0.00
  -10    0    7      3.06      0.00
   -9    0    7      0.71      0.00
   -8    0    7     -3.85      0.00
   -7    0    7     -1.62      0.00
   -6    0    7      6.91      0.00
   -5    0    7      7.47      0.00
   -4    0    7     -4.54      0.00
   -3    0    7     -9.09      0.00
   -2    0    7      1.84      0.00
   -1    0    7      5.67      0.00
    0    0    7     -6.84      0.00
    1    0    7    -11.00      0.00
    3    0    7      9.59      0.00
    4    0    7      1.21      0.00
    5    0    7     -4.98      0.00
    6    0    7     -0.40      0.00
    7    0    7      3.82      0.00
    8    0    7      1.91      0.00
    9    0    7     -0.90      0.00
   10    0    7     -0.58      0.00
  -12    1    7     -1.71      0.00
  -11    1    7      0.29      0.00
  -10    1    7      2.67      0.00
   -9    1    7     -0.45      0.00
   -8    1    7     -4.01      0.00
   -7    1    7      0.37      0.00
   -6    1    7      9.51      0.00
   -5    1    7      6.16      0.00
   -4    1    7    -10.25      0.00
   -3    1    7    -12.74      0.00
   -2    1    7      5.34      0.00
   -1    1    7     12.83      0.00
    0    1    7     -2.87      0.00
    1    1    7    -12.22      0.00
    2    1    7     -1.07      0.00
    3    1    7      7.82      0.00
    4    1    7      2.25      0.00
    5    1    7     -2.89      0.00
    6    1    7     -0.39      0.00
    7    1    7      2.17      0.00
    8    1    7      0.65      0.00
    9    1    7     -0.87      0.00
   10    1    7      0.12      0.00
  -12    2    7     -0.92      0.00
  -11    2    7      1.25      0.00
  -10    2    7      2.54      0.00
   -9    2    7     -1.87      0.00
   -8    2    7     -5.50      0.00
   -7    2    7      0.74      0.00
   -6    2    7     10.90      0.00
   -5    2    7      5.02      0.00
   -4    2    7    -13.58      0.00
   -3    2    7    -14.47      0.00
   -2    2    7      6.44      0.00
   -1    2    7     15.41      0.00
    0    2    7      0.47      0.00
    1    2    7    -10.02      0.00
    2    2    7     -2.00      0.00
    3    2    7      4.79      0.00
    4    2    7      0.95      0.00
    5    2    7     -1.82      0.00
    6    2    7      0.31      0.00
    7    2    7      1.89      0.00
    8    2    7      0.04      0.00
    9    2    7     -1.23      0.00
   10    2    7     -0.05      0.00
  -12    3    7     -0.49      0.00
  -11    3    7      1.71      0.00
  -10    3    7      3.11      0.00
   -9    3    7     -1.73      0.00
   -8    3    7     -6.22      0.00
   -6    3    7     10.00      0.00
   -5    3    7      4.15      0.00
   -4    3    7    -11.95      0.00
   -3    3    7    -11.46      0.00
   -2    3    7      5.99      0.00
   -1    3    7     12.48      0.00
    0    3    7      1.07      0.00
    2    3    7     -0.29      0.00
    3    3    7      2.73      0.00
    4    3    7     -1.33      0.00
    5    3    7     -2.33      0.00
    6    3    7      0.90      0.00
    7    3    7      2.61      0.00
    8    3    7      0.18      0.00
    9    3    7     -1.33      0.00
  -12    4    7     -0.86      0.00
  -11    4    7      1.03      0.00
   -9    4    7     -1.00      0.00
   -8    4    7     -5.56      0.00
   -7    4    7     -0.68      0.00
   -6    4    7      6.80      0.00
   -5    4    7      2.48      0.00
   -4    4    7     -7.47      0.00
   -3    4    7     -5.34      0.00
   -2    4    7      4.76      0.00
   -1    4    7      5.72      0.00
    0    4    7     -1.86      0.00
    1    4    7     -3.52      0.00
    2    4    7      2.43      0.00
    3    4    7      2.41      0.00
    4    4    7     -2.85      0.00
    5    4    7     -3.42      0.00
    6    4    7      0.87      0.00
    7    4    7      2.93      0.00
    8    4    7      0.30      0.00
    9    4    7     -1.11      0.00
  -12    5    7     -0.67      0.00
  -11    5    7      1.22      0.00
  -10    5    7      2.85      0.00
   -9    5    7     -1.11      0.00
   -8    5    7     -4.39      0.00
   -7    5    7     -0.43      0.00
   -6    5    7      3.55      0.00
   -5    5    7     -0.29      0.00
   -4    5    7     -4.44      0.00
   -3    5    7      0.27      0.00
   -2    5    7      4.96      0.00
   -1    5    7      0.83      0.00
    0    5    7     -5.11      0.00
    1    5    7     -2.75      0.00
    2    5    7      3.96      0.00
    3    5    7      2.80      0.00
    4    5    7     -2.82      0.00
    5    5    7     -3.69      0.00
    6    5    7      0.31      0.00
    7    5    7      2.14      0.00
    8    5    7      0.17      0.00
  -11    6    7      1.84      0.00
  -10    6    7      2.32      0.00
   -9    6    7     -1.90      0.00
   -8    6    7     -3.42      0.00
   -7    6    7      0.49      0.00
   -6    6    7      2.18      0.00
   -5    6    7     -1.95      0.00
   -4    6    7     -3.71      0.00
   -3    6    7      2.05      0.00
   -2    6    7      4.94      0.00
   -1    6    7     -0.32      0.00
    0    6    7     -5.57      0.00
    1    6    7     -2.57      0.00
    2    6    7      3.17      0.00
    3    6    7      1.96      0.00
    4    6    7     -2.01      0.00
    5    6    7     -2.29      0.00
    6    6    7      0.39      0.00
    7    6    7      1.12      0.00
    8    6    7      0.05      0.00
  -11    7    7      1.74      0.00
  -10    7    7      0.99      0.00
   -9    7    7     -2.53      0.00
   -8    7    7     -2.42      0.00
   -7    7    7      1.16      0.00
   -6    7    7      2.17      0.00
   -5    7    7     -1.37      0.00
   -4    7    7     -2.90      0.00
   -3    7    7      1.37      0.00
   -2    7    7      3.76      0.00
   -1    7    7      0.70      0.00
    0    7    7     -2.95      0.00
    1    7    7     -1.46      0.00
    2    7    7      1.16      0.00
    3    7    7     -0.21      0.00
    4    7    7     -1.64      0.00
    5    7    7     -0.55      0.00
    6    7    7      0.79      0.00
    7    7    7      0.45      0.00
  -10    8    7     -0.21      0.00
   -9    8    7     -2.05      0.00
   -8    8    7     -1.08      0.00
   -7    8    7      1.49      0.00
   -6    8    7      2.39      0.00
   -5    8    7     -0.13      0.00
   -4    8    7     -1.99      0.00
   -3    8    7     -0.35      0.00
   -2    8    7      1.05      0.00
   -1    8    7      0.90      0.00
    0    8    7      0.23      0.00
    1    8    7      0.58      0.00
    2    8    7      0.04      0.00
    3    8    7     -1.62      0.00
    4    8    7     -1.38      0.00
    5    8    7      0.43      0.00
    6    8    7      0.90      0.00
   -9    9    7     -1.27      0.00
   -8    9    7     -0.28      0.00
   -7    9    7      1.51      0.00
   -6    9    7      2.45      0.00
   -5    9    7      0.58      0.00
   -4    9    7     -1.08      0.00
   -3    9    7     -0.97      0.00
   -2    9    7     -0.97      0.00
   -1    9    7     -0.09      0.00
    0    9    7      1.34      0.00
    1    9    7      1.56      0.00
    2    9    7     -0.04      0.00
    3    9    7     -1.39      0.00
    4    9    7     -1.08      0.00
    5    9    7      0.13      0.00
   -8   10    7     -0.38      0.00
   -7   10    7      0.83      0.00
   -6   10    7      1.64      0.00
   -5   10    7      0.26      0.00
   -4   10    7     -0.53      0.00
   -3   10    7     -0.30      0.00
   -2   10    7     -0.73      0.00
   -1   10    7     -0.25      0.00
    0   10    7      1.07      0.00
    1   10    7      1.15      0.00
    2   10    7      0.26      0.00
    3   10    7     -0.20      0.00
    4   10    7     -0.35      0.00
   -7   11    7      0.25      0.00
   -6   11    7      0.58      0.00
   -5   11    7     -0.07      0.00
   -4   11    7     -0.06      0.00
   -3   11    7      0.36      0.00
   -2   11    7      0.20      0.00
   -1   11    7      0.14      0.00
    0   11    7      0.32      0.00
    1   11    7      0.27      0.00
    2   11    7      0.27      0.00
   -4   12    7      0.23      0.00
   -3   12    7      0.32      0.00
   -2   12    7      0.53      0.00
   -1   12    7      0.37      0.00
   -1  -13    8     -0.69      0.00
    0  -13    8     -0.25      0.00
    1  -13    8      1.36      0.00
    2  -13    8      1.03      0.00
    3  -13    8     -0.17      0.00
    4  -13    8     -0.67      0.00
    5  -13    8     -0.48      0.00
   -2  -12    8      0.48      0.00
   -1  -12    8     -1.51      0.00
    0  -12    8     -1.14      0.00
    1  -12    8      1.23      0.00
    2  -12    8      1.56      0.00
    3  -12    8      0.50      0.00
    4  -12    8     -0.56      0.00
    5  -12    8     -0.55      0.00
    6  -12    8      0.26      0.00
   -6  -11    8     -0.50      0.00
   -5  -11    8     -0.91      0.00
   -4  -11    8      0.83      0.00
   -3  -11    8      2.36      0.00
   -2  -11    8      1.25      0.00
   -1  -11    8     -1.51      0.00
    0  -11    8     -1.82      0.00
    1  -11    8      0.17      0.00
    2  -11    8      1.36      0.00
    3  -11    8      1.27      0.00
    4  -11    8     -0.03      0.00
    5  -11    8     -0.62      0.00
    6  -11    8      0.01      0.00
    7  -11    8      0.16      0.00
    8  -11    8     -0.38      0.00
   -7  -10    8      0.75      0.00
   -6  -10    8      0.08      0.00
   -5  -10    8     -0.63      0.00
   -4  -10    8      0.30      0.00
   -3  -10    8      1.39      0.00
   -2  -10    8      0.93      0.00
   -1  -10    8     -0.80      0.00
    0  -10    8     -1.28      0.00
    1  -10    8     -0.67      0.00
    2  -10    8      0.40      0.00
    3  -10    8      0.97      0.00
    4  -10    8     -0.02      0.00
    5  -10    8     -0.88      0.00
    6  -10    8     -0.36      0.00
    7  -10    8     -0.02      0.00
    8  -10    8     -0.75      0.00
   -8   -9    8     -0.09      0.00
   -7   -9    8      0.71      0.00
   -6   -9    8      0.92      0.00
   -5   -9    8      0.42      0.00
   -4   -9    8     -0.04      0.00
   -3   -9    8     -0.21      0.00
   -2   -9    8     -0.27      0.00
   -1   -9    8     -0.28      0.00
    0   -9    8     -0.17      0.00
    1   -9    8     -0.20      0.00
    2   -9    8      0.32      0.00
    3   -9    8      0.04      0.00
    4   -9    8     -1.07      0.00
    5   -9    8     -1.30      0.00
    6   -9    8      0.20      0.00
    7   -9    8      0.78      0.00
    8   -9    8     -0.59      0.00
    9   -9    8     -1.05      0.00
   -9   -8    8     -0.53      0.00
   -8   -8    8     -0.75      0.00
   -7   -8    8      0.39      0.00
   -6   -8    8      1.10      0.00
   -5   -8    8      0.68      0.00
   -4   -8    8     -0.17      0.00
   -3   -8    8     -0.79      0.00
   -2   -8    8     -1.02      0.00
   -1   -8    8     -0.78      0.00
    0   -8    8     -0.89      0.00
    1   -8    8      0.10      0.00
    2   -8    8      1.88      0.00
    3   -8    8      0.41      0.00
    4   -8    8     -2.42      0.00
    5   -8    8     -2.36      0.00
    6   -8    8      1.00      0.00
    7   -8    8      2.17      0.00
    8   -8    8     -0.01      0.00
    9   -8    8     -1.36      0.00
   10   -8    8     -0.49      0.00
   -9   -7    8     -1.04      0.00
   -8   -7    8     -0.74      0.00
   -7   -7    8      0.57      0.00
   -6   -7    8      0.49      0.00
   -5   -7    8     -0.61      0.00
   -4   -7    8     -0.46      0.00
   -3   -7    8      0.55      0.00
   -2   -7    8      0.91      0.00
   -1   -7    8     -0.48      0.00
    0   -7    8     -3.42      0.00
    1   -7    8     -1.67      0.00
    2   -7    8      3.42      0.00
    3   -7    8      2.75      0.00
    4   -7    8     -2.37      0.00
    5   -7    8     -3.38      0.00
    6   -7    8      1.21      0.00
    7   -7    8      3.22      0.00
    9   -7    8     -1.73      0.00
   10   -7    8     -1.00      0.00
  -10   -6    8     -0.92      0.00
   -9   -6    8     -1.29      0.00
   -8   -6    8      0.24      0.00
   -7   -6    8      1.59      0.00
   -6   -6    8     -0.39      0.00
   -5   -6    8     -3.44      0.00
   -4   -6    8     -2.51      0.00
   -3   -6    8      1.99      0.00
   -2   -6    8      5.45      0.00
   -1   -6    8      2.55      0.00
    0   -6    8     -5.24      0.00
    1   -6    8     -5.14      0.00
    2   -6    8      2.98      0.00
    3   -6    8      5.17      0.00
    4   -6    8     -0.93      0.00
    5   -6    8     -3.68      0.00
    6   -6    8      0.44      0.00
    7   -6    8      2.98      0.00
    8   -6    8      1.47      0.00
    9   -6    8     -0.93      0.00
   10   -6    8     -0.59      0.00
  -10   -5    8     -1.56      0.00
   -9   -5    8     -1.45      0.00
   -8   -5    8      1.31      0.00
   -7   -5    8      3.12      0.00
   -6   -5    8     -0.11      0.00
   -4   -5    8     -5.80      0.00
   -3   -5    8      1.92      0.00
   -2   -5    8     10.12      0.00
   -1   -5    8      7.08      0.00
    0   -5    8     -4.98      0.00
    1   -5    8     -7.78      0.00
    2   -5    8      1.30      0.00
    3   -5    8      5.91      0.00
    4   -5    8      0.47      0.00
    5   -5    8     -2.74      0.00
    6   -5    8      0.02      0.00
    7   -5    8      1.68      0.00
    8   -5    8      0.57      0.00
    9   -5    8     -0.87      0.00
   10   -5    8      0.04      0.00
  -11   -4    8      0.20      0.00
  -10   -4    8     -1.24      0.00
   -9   -4    8     -1.75      0.00
   -8   -4    8      0.93      0.00
   -7   -4    8      3.53      0.00
   -6   -4    8      1.08      0.00
   -5   -4    8     -5.67      0.00
   -4   -4    8     -8.13      0.00
   -3   -4    8      0.61      0.00
   -2   -4    8     12.04      0.00
   -1   -4    8      9.58      0.00
    0   -4    8     -3.66      0.00
    1   -4    8     -7.59      0.00
    2   -4    8      0.73      0.00
    3   -4    8      4.96      0.00
    4   -4    8      0.08      0.00
    5   -4    8     -1.88      0.00
    6   -4    8      1.03      0.00
    7   -4    8      2.07      0.00
    8   -4    8      0.09      0.00
    9   -4    8     -1.48      0.00
   10   -4    8     -0.09      0.00
  -11   -3    8      1.33      0.00
  -10   -3    8     -0.02      0.00
   -9   -3    8     -1.84      0.00
   -8   -3    8     -0.49      0.00
   -7   -3    8      2.67      0.00
   -6   -3    8      2.57      0.00
   -5   -3    8     -3.30      0.00
   -4   -3    8     -7.85      0.00
   -3   -3    8     -1.04      0.00
   -2   -3    8      9.50      0.00
    0   -3    8     -2.62      0.00
    1   -3    8     -4.01      0.00
    2   -3    8      2.79      0.00
    3   -3    8      3.35      0.00
    4   -3    8     -2.70      0.00
    5   -3    8     -3.02      0.00
    6   -3    8      1.51      0.00
    7   -3    8      2.78      0.00
    8   -3    8     -0.23      0.00
    9   -3    8     -2.29      0.00
   10   -3    8     -0.78      0.00
  -11   -2    8      1.78      0.00
  -10   -2    8      0.77      0.00
   -9   -2    8     -2.06      0.00
   -8   -2    8     -2.21      0.00
   -7   -2    8      1.11      0.00
   -6   -2    8      3.50      0.00
   -5   -2    8     -0.11      0.00
   -4   -2    8     -5.05      0.00
   -3   -2    8     -1.45      0.00
   -2   -2    8      4.42      0.00
   -1   -2    8      1.21      0.00
    0   -2    8     -4.20      0.00
    1   -2    8     -0.05      0.00
    2   -2    8      7.01      0.00
    3   -2    8      3.29      0.00
    4   -2    8     -5.58      0.00
    5   -2    8     -4.84      0.00
    6   -2    8      2.19      0.00
    7   -2    8      4.04      0.00
    8   -2    8      0.08      0.00
    9   -2    8     -2.46      0.00
   10   -2    8     -1.25      0.00
  -12   -1    8      0.24      0.00
  -11   -1    8      1.51      0.00
  -10   -1    8      1.16      0.00
   -9   -1    8     -1.65      0.00
   -8   -1    8     -2.54      0.00
   -7   -1    8      0.41      0.00
   -6   -1    8      3.69      0.00
   -5   -1    8      1.47      0.00
   -4   -1    8     -2.52      0.00
   -3   -1    8      0.02      0.00
   -2   -1    8      2.56      0.00
   -1   -1    8     -3.28      0.00
    0   -1    8     -7.80      0.00
    1   -1    8      0.14      0.00
    3   -1    8      4.89      0.00
    4   -1    8     -6.32      0.00
    5   -1    8     -5.92      0.00
    6   -1    8      2.29      0.00
    7   -1    8      4.54      0.00
    8   -1    8      0.73      0.00
    9   -1    8     -1.35      0.00
   10   -1    8     -0.52      0.00
  -12    0    8     -0.44      0.00
  -11    0    8      0.68      0.00
  -10    0    8      0.62      0.00
   -9    0    8     -1.41      0.00
   -8    0    8     -1.35      0.00
   -7    0    8      1.80      0.00
   -6    0    8      4.14      0.00
   -5    0    8      0.28      0.00
   -4    0    8     -3.98      0.00
   -3    0    8      0.48      0.00
   -2    0    8      4.86      0.00
   -1    0    8     -2.35      0.00
    0    0    8    -10.06      0.00
    1    0    8     -2.67      0.00
    2    0    8      9.29      0.00
    3    0    8      6.40      0.00
    4    0    8     -4.44      0.00
    5    0    8     -4.87      0.00
    6    0    8      2.08      0.00
    7    0    8      3.63      0.00
    8    0    8      0.35      0.00
    9    0    8     -0.93      0.00
   10    0    8     -0.06      0.00
  -12    1    8     -0.25      0.00
  -11    1    8      0.77      0.00
  -10    1    8     -0.24      0.00
   -9    1    8     -2.38      0.00
   -8    1    8     -0.60      0.00
   -7    1    8      4.49      0.00
   -6    1    8      5.96      0.00
   -5    1    8     -1.92      0.00
   -4    1    8     -8.77      0.00
   -3    1    8     -1.41      0.00
   -2    1    8      8.44      0.00
   -1    1    8      2.37      0.00
    0    1    8     -9.06      0.00
    1    1    8     -5.44      0.00
    2    1    8      5.99      0.00
    3    1    8      5.60      0.00
    4    1    8     -2.36      0.00
    5    1    8     -3.01      0.00
    6    1    8      1.74      0.00
    7    1    8      2.57      0.00
    8    1    8      0.06      0.00
    9    1    8     -0.53      0.00
   10    1    8      0.25      0.00
  -12    2    8      0.34      0.00
  -11    2    8      1.54      0.00
  -10    2    8     -0.39      0.00
   -9    2    8     -3.69      0.00
   -8    2    8     -1.38      0.00
   -7    2    8      6.00      0.00
   -6    2    8      7.89      0.00
   -5    2    8     -2.78      0.00
   -4    2    8    -12.24      0.00
   -3    2    8     -3.88      0.00
   -2    2    8      9.53      0.00
   -1    2    8      6.46      0.00
    0    2    8     -4.78      0.00
    1    2    8     -4.58      0.00
    2    2    8      3.02      0.00
    3    2    8      2.83      0.00
    4    2    8     -1.85      0.00
    5    2    8     -1.47      0.00
    6    2    8      1.81      0.00
    7    2    8      1.56      0.00
    8    2    8     -0.85      0.00
    9    2    8     -0.61      0.00
   10    2    8      0.45      0.00
  -12    3    8      0.56      0.00
  -11    3    8      1.78      0.00
   -9    3    8     -4.06      0.00
   -8    3    8     -2.50      0.00
   -7    3    8      5.17      0.00
   -6    3    8      7.27      0.00
   -5    3    8     -2.65      0.00
   -4    3    8    -11.02      0.00
   -3    3    8     -3.67      0.00
   -2    3    8      7.31      0.00
   -1    3    8      5.39      0.00
    1    3    8     -1.52      0.00
    2    3    8      2.59      0.00
    3    3    8      0.38      0.00
    4    3    8     -3.08      0.00
    5    3    8     -1.09      0.00
    6    3    8      2.81      0.00
    7    3    8      1.87      0.00
    8    3    8     -1.24      0.00
    9    3    8     -0.85      0.00
  -12    4    8      0.38      0.00
  -11    4    8      1.68      0.00
  -10    4    8      0.58      0.00
   -9    4    8     -3.21      0.00
   -8    4    8     -2.23      0.00
   -7    4    8      3.75      0.00
   -6    4    8      4.51      0.00
   -5    4    8     -2.79      0.00
   -4    4    8     -6.82      0.00
   -3    4    8     -0.46      0.00
   -2    4    8      4.73      0.00
   -1    4    8      1.23      0.00
    0    4    8     -2.37      0.00
    1    4    8      0.90      0.00
    2    4    8      4.02      0.00
    3    4    8      0.06      0.00
    4    4    8     -4.06      0.00
    5    4    8     -1.79      0.00
    6    4    8      2.85      0.00
    7    4    8      2.07      0.00
    8    4    8     -0.84      0.00
    9    4    8     -0.49      0.00
  -11    5    8      1.28      0.00
  -10    5    8      0.32      0.00
   -9    5    8     -2.68      0.00
   -8    5    8     -1.17      0.00
   -7    5    8      2.88      0.00
   -6    5    8      1.52      0.00
   -4    5    8     -3.15      0.00
   -3    5    8      2.89      0.00
   -2    5    8      3.11      0.00
   -1    5    8     -2.73      0.00
    0    5    8     -4.39      0.00
    1    5    8      1.29      0.00
    2    5    8      4.74      0.00
    3    5    8      0.53      0.00
    4    5    8     -3.84      0.00
    5    5    8     -2.09      0.00
    6    5    8      1.96      0.00
    7    5    8      1.46      0.00
    8    5    8     -0.32      0.00
  -11    6    8      1.60      0.00
  -10    6    8     -0.28      0.00
   -9    6    8     -2.88      0.00
   -8    6    8     -0.46      0.00
   -7    6    8      2.54      0.00
   -6    6    8     -0.06      0.00
   -5    6    8     -4.10      0.00
   -4    6    8     -1.49      0.00
   -3    6    8      4.50      0.00
   -2    6    8      3.28      0.00
   -1    6    8     -3.09      0.00
    0    6    8     -4.83      0.00
    1    6    8      0.49      0.00
    2    6    8      3.54      0.00
    3    6    8      0.35      0.00
    4    6    8     -2.71      0.00
    5    6    8     -1.32      0.00
    6    6    8      1.07      0.00
    7    6    8      0.61      0.00
  -11    7    8      1.56      0.00
  -10    7    8     -0.60      0.00
   -9    7    8     -2.50      0.00
   -8    7    8      0.01      0.00
   -7    7    8      2.25      0.00
   -6    7    8      0.09      0.00
   -5    7    8     -3.02      0.00
   -4    7    8     -1.14      0.00
   -3    7    8      3.04      0.00
   -2    7    8      2.63      0.00
   -1    7    8     -1.27      0.00
    0    7    8     -2.80      0.00
    1    7    8     -0.06      0.00
    2    7    8      1.10      0.00
    3    7    8     -0.67      0.00
    4    7    8     -1.32      0.00
    5    7    8      0.23      0.00
    6    7    8      0.96      0.00
    7    7    8      0.33      0.00
  -10    8    8     -1.12      0.00
   -9    8    8     -1.66      0.00
   -8    8    8      0.48      0.00
   -7    8    8      1.99      0.00
   -6    8    8      1.00      0.00
   -5    8    8     -0.97      0.00
   -4    8    8     -0.69      0.00
   -3    8    8      0.65      0.00
   -2    8    8      0.69      0.00
   -1    8    8      0.02      0.00
    0    8    8     -0.12      0.00
    1    8    8      0.18      0.00
    2    8    8     -0.76      0.00
    3    8    8     -1.61      0.00
    4    8    8     -0.71      0.00
    5    8    8      0.73      0.00
    6    8    8      0.61      0.00
   -9    9    8     -0.85      0.00
   -8    9    8      0.66      0.00
   -7    9    8      1.86      0.00
   -6    9    8      1.54      0.00
   -5    9    8     -0.11      0.00
   -4    9    8     -0.86      0.00
   -3    9    8     -1.05      0.00
   -2    9    8     -1.00      0.00
   -1    9    8      0.24      0.00
    0    9    8      1.48      0.00
    2    9    8     -0.82      0.00
    3    9    8     -1.17      0.00
    4    9    8     -0.33      0.00
   -8   10    8      0.35      0.00
   -7   10    8      1.62      0.00
   -6   10    8      1.59      0.00
   -5   10    8     -0.07      0.00
   -4   10    8     -0.90      0.00
   -3   10    8     -0.98      0.00
   -2   10    8     -0.94      0.00
   -1   10    8      0.16      0.00
    0   10    8      1.18      0.00
    1   10    8      0.51      0.00
    2   10    8     -0.20      0.00
    3   10    8     -0.24      0.00
   -6   11    8      0.83      0.00
   -5   11    8     -0.15      0.00
   -4   11    8     -0.44      0.00
   -3   11    8      0.01      0.00
   -2   11    8      0.32      0.00
   -1   11    8      0.53      0.00
    0   11    8      0.36      0.00
    1   11    8     -0.06      0.00
   -1  -13    9     -1.00      0.00
    0  -13    9      0.69      0.00
    1  -13    9      1.60      0.00
    2  -13    9      0.15      0.00
    3  -13    9     -1.13      0.00
    4  -13    9     -0.75      0.00
   -4  -12    9      1.25      0.00
   -3  -12    9      0.93      0.00
   -2  -12    9     -1.05      0.00
   -1  -12    9     -1.50      0.00
    0  -12    9      0.74      0.00
    1  -12    9      1.99      0.00
    2  -12    9      0.58      0.00
    3  -12    9     -0.93      0.00
    4  -12    9     -0.54      0.00
    5  -12    9      0.55      0.00
    6  -12    9      0.46      0.00
   -6  -11    9     -0.69      0.00
   -5  -11    9     -0.11      0.00
   -4  -11    9      1.93      0.00
   -3  -11    9      1.50      0.00
   -2  -11    9     -1.11      0.00
   -1  -11    9     -1.76      0.00
    0  -11    9      0.16      0.00
    1  -11    9      1.17      0.00
    2  -11    9      0.58      0.00
    3  -11    9     -0.17      0.00
    4  -11    9      0.20      0.00
    5  -11    9      0.65      0.00
    6  -11    9      0.17      0.00
    7  -11    9     -0.61      0.00
   -7  -10    9      0.30      0.00
   -6  -10    9     -0.66      0.00
   -5  -10    9      0.06      0.00
   -4  -10    9      1.84      0.00
   -3  -10    9      1.12      0.00
   -2  -10    9     -1.08      0.00
   -1  -10    9     -1.08      0.00
    0  -10    9      0.28      0.00
    1  -10    9      0.39      0.00
    2  -10    9     -0.20      0.00
    3  -10    9     -0.35      0.00
    4  -10    9      0.36      0.00
    5  -10    9      0.48      0.00
    6  -10    9      0.04      0.00
    7  -10    9     -0.86      0.00
    8  -10    9     -1.03      0.00
   -8   -9    9      0.28      0.00
   -7   -9    9      0.28      0.00
   -6   -9    9      0.00      0.00
   -5   -9    9      0.88      0.00
   -4   -9    9      1.33      0.00
   -3   -9    9     -0.43      0.00
   -2   -9    9     -2.02      0.00
   -1   -9    9     -0.69      0.00
    0   -9    9      1.04      0.00
    1   -9    9      0.94      0.00
    2   -9    9     -0.66      0.00
    3   -9    9     -1.56      0.00
    4   -9    9     -0.65      0.00
    5   -9    9      0.18      0.00
    6   -9    9      0.51      0.00
    7   -9    9     -0.66      0.00
    8   -9    9     -1.29      0.00
    9   -9    9     -0.50      0.00
   -9   -8    9     -0.29      0.00
   -8   -8    9     -0.31      0.00
   -7   -8    9     -0.40      0.00
   -6   -8    9      0.14      0.00
   -5   -8    9      1.72      0.00
   -4   -8    9      1.79      0.00
   -3   -8    9     -0.99      0.00
   -2   -8    9     -3.06      0.00
   -1   -8    9     -1.60      0.00
    0   -8    9      0.90      0.00
    1   -8    9      2.35      0.00
    2   -8    9      0.55      0.00
    3   -8    9     -2.10      0.00
    4   -8    9     -2.15      0.00
    5   -8    9      0.01      0.00
    6   -8    9      1.90      0.00
    7   -8    9      0.48      0.00
    8   -8    9     -1.07      0.00
    9   -8    9     -0.91      0.00
   -9   -7    9     -0.37      0.00
   -8   -7    9     -0.21      0.00
   -7   -7    9     -0.88      0.00
   -6   -7    9     -0.94      0.00
   -5   -7    9      1.11      0.00
   -4   -7    9      2.62      0.00
   -3   -7    9      0.27      0.00
   -2   -7    9     -2.81      0.00
   -1   -7    9     -3.39      0.00
    0   -7    9     -1.40      0.00
    1   -7    9      2.50      0.00
    2   -7    9      2.77      0.00
    3   -7    9     -0.89      0.00
    4   -7    9     -3.14      0.00
    5   -7    9     -0.68      0.00
    6   -7    9      2.27      0.00
    7   -7    9      1.28      0.00
    8   -7    9     -0.36      0.00
    9   -7    9     -0.91      0.00
   10   -7    9     -0.37      0.00
  -10   -6    9     -1.03      0.00
   -9   -6    9     -0.08      0.00
   -8   -6    9      1.02      0.00
   -7   -6    9     -0.29      0.00
   -6   -6    9     -2.34      0.00
   -5   -6    9     -0.97      0.00
   -4   -6    9      2.63      0.00
   -3   -6    9      2.99      0.00
   -2   -6    9      0.28      0.00
   -1   -6    9     -3.39      0.00
    0   -6    9     -4.18      0.00
    1   -6    9      0.50      0.00
    2   -6    9      3.80      0.00
    3   -6    9      1.13      0.00
    4   -6    9     -2.49      0.00
    5   -6    9     -0.82      0.00
    6   -6    9      1.63      0.00
    7   -6    9      1.14      0.00
    8   -6    9     -0.01      0.00
    9   -6    9     -0.86      0.00
   10   -6    9     -0.46      0.00
  -10   -5    9     -1.73      0.00
   -9   -5    9      0.21      0.00
   -8   -5    9      2.38      0.00
   -7   -5    9      0.74      0.00
   -6   -5    9     -3.41      0.00
   -5   -5    9     -3.96      0.00
   -4   -5    9      0.50      0.00
   -3   -5    9      4.85      0.00
   -2   -5    9      4.92      0.00
   -1   -5    9     -0.48      0.00
    0   -5    9     -4.80      0.00
    1   -5    9     -1.90      0.00
    2   -5    9      2.80      0.00
    3   -5    9      2.01      0.00
    4   -5    9     -0.97      0.00
    5   -5    9     -0.06      0.00
    6   -5    9      1.08      0.00
    7   -5    9      0.96      0.00
    8   -5    9      0.39      0.00
    9   -5    9     -0.16      0.00
   10   -5    9      0.20      0.00
  -11   -4    9     -0.83      0.00
  -10   -4    9     -1.83      0.00
   -9   -4    9      0.23      0.00
   -8   -4    9      3.00      0.00
   -7   -4    9      1.69      0.00
   -6   -4    9     -3.07      0.00
   -5   -4    9     -5.48      0.00
   -4   -4    9     -2.22      0.00
   -3   -4    9      4.38      0.00
   -2   -4    9      7.26      0.00
   -1   -4    9      2.51      0.00
    0   -4    9     -2.93      0.00
    1   -4    9     -2.17      0.00
    2   -4    9      1.30      0.00
    3   -4    9      0.94      0.00
    4   -4    9     -0.44      0.00
    5   -4    9      0.79      0.00
    6   -4    9      1.19      0.00
    7   -4    9      0.35      0.00
    8   -4    9     -1.09      0.00
    9   -4    9     -0.89      0.00
   10   -4    9      0.54      0.00
  -11   -3    9      0.04      0.00
  -10   -3    9     -1.45      0.00
   -9   -3    9     -0.36      0.00
   -8   -3    9      1.93      0.00
   -7   -3    9      1.31      0.00
   -6   -3    9     -1.82      0.00
   -5   -3    9     -4.21      0.00
   -4   -3    9     -2.64      0.00
   -3   -3    9      2.76      0.00
   -2   -3    9      5.25      0.00
   -1   -3    9      2.12      0.00
    0   -3    9     -0.61      0.00
    1   -3    9      0.63      0.00
    2   -3    9      1.74      0.00
    3   -3    9     -1.02      0.00
    4   -3    9     -2.25      0.00
    5   -3    9      0.54      0.00
    6   -3    9      2.72      0.00
    7   -3    9      1.37      0.00
    8   -3    9     -1.96      0.00
    9   -3    9     -1.96      0.00
   10   -3    9      0.03      0.00
  -11   -2    9      0.75      0.00
  -10   -2    9     -0.66      0.00
   -9   -2    9     -0.45      0.00
   -8   -2    9      0.41      0.00
   -7   -2    9     -0.19      0.00
   -6   -2    9     -1.10      0.00
   -5   -2    9     -1.62      0.00
   -4   -2    9     -0.27      0.00
   -3   -2    9      2.14      0.00
   -2   -2    9      0.96      0.00
   -1   -2    9     -1.60      0.00
    0   -2    9      0.15      0.00
    1   -2    9      4.76      0.00
    2   -2    9      4.53      0.00
    3   -2    9     -2.19      0.00
    4   -2    9     -5.55      0.00
    5   -2    9     -1.38      0.00
    6   -2    9      3.36      0.00
    7   -2    9      2.05      0.00
    8   -2    9     -1.79      0.00
    9   -2    9     -1.72      0.00
   10   -2    9     -0.15      0.00
  -12   -1    9      0.83      0.00
  -11   -1    9      0.23      0.00
  -10   -1    9     -0.48      0.00
   -9   -1    9      0.03      0.00
   -8   -1    9      0.07      0.00
   -7   -1    9     -1.13      0.00
   -6   -1    9     -1.40      0.00
   -5   -1    9     -0.36      0.00
   -4   -1    9      2.34      0.00
   -3   -1    9      3.08      0.00
   -2   -1    9     -1.90      0.00
   -1   -1    9     -6.15      0.00
    0   -1    9     -1.98      0.00
    1   -1    9      6.85      0.00
    2   -1    9      7.96      0.00
    3   -1    9     -1.23      0.00
    4   -1    9     -7.17      0.00
    5   -1    9     -2.42      0.00
    6   -1    9      3.84      0.00
    7   -1    9      2.48      0.00
    8   -1    9     -1.03      0.00
    9   -1    9     -1.10      0.00
   10   -1    9     -0.42      0.00
  -12    0    9      0.33      0.00
  -11    0    9     -0.53      0.00
  -10    0    9     -0.90      0.00
   -9    0    9      0.48      0.00
   -8    0    9      1.25      0.00
   -7    0    9     -0.03      0.00
   -6    0    9     -1.41      0.00
   -5    0    9     -1.06      0.00
   -4    0    9      2.51      0.00
   -3    0    9      4.57      0.00
   -2    0    9     -0.55      0.00
   -1    0    9     -7.33      0.00
    0    0    9     -5.22      0.00
    1    0    9      4.75      0.00
    2    0    9      8.50      0.00
    3    0    9      0.51      0.00
    4    0    9     -6.12      0.00
    5    0    9     -2.35      0.00
    6    0    9      3.28      0.00
    7    0    9      2.44      0.00
    8    0    9      0.29      0.00
    9    0    9      0.02      0.00
   10    0    9     -0.19      0.00
  -12    1    9      0.03      0.00
  -11    1    9     -0.94      0.00
  -10    1    9     -1.89      0.00
   -9    1    9     -0.14      0.00
   -8    1    9      2.54      0.00
   -7    1    9      2.48      0.00
   -6    1    9     -0.37      0.00
   -5    1    9     -2.80      0.00
   -4    1    9     -0.51      0.00
   -3    1    9      4.13      0.00
   -2    1    9      2.72      0.00
   -1    1    9     -4.15      0.00
    0    1    9     -5.37      0.00
    1    1    9      1.74      0.00
    2    1    9      5.78      0.00
    3    1    9      0.85      0.00
    4    1    9     -3.67      0.00
    5    1    9     -1.11      0.00
    6    1    9      2.22      0.00
    7    1    9      1.13      0.00
    9    1    9      0.07      0.00
   10    1    9      0.00      0.00
  -12    2    9      0.55      0.00
  -11    2    9     -0.41      0.00
   -9    2    9     -1.64      0.00
   -8    2    9      2.53      0.00
   -7    2    9      4.52      0.00
   -6    2    9      1.22      0.00
   -5    2    9     -4.02      0.00
   -4    2    9     -4.19      0.00
   -3    2    9      1.82      0.00
   -2    2    9      4.26      0.00
   -1    2    9     -0.24      0.00
    0    2    9     -2.61      0.00
    1    2    9      0.64      0.00
    2    2    9      2.44      0.00
    3    2    9     -0.55      0.00
    4    2    9     -2.36      0.00
    5    2    9      0.26      0.00
    6    2    9      2.30      0.00
    7    2    9      0.47      0.00
    8    2    9     -0.77      0.00
    9    2    9     -0.16      0.00
  -12    3    9      0.84      0.00
  -11    3    9      0.37      0.00
  -10    3    9     -2.02      0.00
   -9    3    9     -2.22      0.00
   -8    3    9      1.81      0.00
   -7    3    9      4.70      0.00
   -6    3    9      2.06      0.00
   -5    3    9     -3.46      0.00
   -4    3    9     -5.00      0.00
   -3    3    9     -0.08      0.00
   -2    3    9      3.04      0.00
   -1    3    9      1.41      0.00
    0    3    9      0.66      0.00
    1    3    9      1.89      0.00
    2    3    9      0.99      0.00
    3    3    9     -2.02      0.00
    4    3    9     -2.50      0.00
    5    3    9      0.92      0.00
    6    3    9      2.90      0.00
    7    3    9      0.27      0.00
    8    3    9     -1.21      0.00
    9    3    9     -0.12      0.00
  -12    4    9      0.46      0.00
  -11    4    9      0.11      0.00
  -10    4    9     -1.60      0.00
   -9    4    9     -1.70      0.00
   -8    4    9      1.60      0.00
   -7    4    9      3.25      0.00
   -6    4    9      0.76      0.00
   -5    4    9     -2.49      0.00
   -4    4    9     -2.48      0.00
   -3    4    9      0.32      0.00
   -2    4    9      0.36      0.00
   -1    4    9     -0.69      0.00
    0    4    9      1.27      0.00
    1    4    9      3.56      0.00
    2    4    9      1.66      0.00
    3    4    9     -2.48      0.00
    4    4    9     -3.42      0.00
    5    4    9      0.52      0.00
    6    4    9      3.04      0.00
    7    4    9      0.48      0.00
    8    4    9     -0.81      0.00
  -11    5    9     -0.02      0.00
  -10    5    9     -1.53      0.00
   -8    5    9      2.05      0.00
   -7    5    9      1.99      0.00
   -6    5    9     -1.32      0.00
   -5    5    9     -2.58      0.00
   -3    5    9      2.36      0.00
   -2    5    9     -0.66      0.00
   -1    5    9     -3.25      0.00
    0    5    9     -0.31      0.00
    1    5    9      3.86      0.00
    2    5    9      2.88      0.00
    3    5    9     -1.55      0.00
    4    5    9     -3.45      0.00
    5    5    9     -0.31      0.00
    6    5    9      1.94      0.00
    7    5    9      0.34      0.00
    8    5    9     -0.17      0.00
  -11    6    9      0.07      0.00
  -10    6    9     -1.42      0.00
   -9    6    9     -0.62      0.00
   -8    6    9      2.19      0.00
   -7    6    9      1.36      0.00
   -6    6    9     -2.16      0.00
   -5    6    9     -2.67      0.00
   -4    6    9      1.24      0.00
   -3    6    9      3.41      0.00
   -2    6    9     -0.14      0.00
   -1    6    9     -3.79      0.00
    0    6    9     -1.91      0.00
    1    6    9      2.23      0.00
    2    6    9      2.31      0.00
    3    6    9     -0.79      0.00
    4    6    9     -2.20      0.00
    5    6    9     -0.07      0.00
    6    6    9      1.11      0.00
    7    6    9      0.26      0.00
  -10    7    9     -1.10      0.00
   -9    7    9     -0.32      0.00
   -7    7    9      1.01      0.00
   -6    7    9     -1.56      0.00
   -5    7    9     -1.75      0.00
   -4    7    9      1.26      0.00
   -3    7    9      2.98      0.00
   -2    7    9      0.95      0.00
   -1    7    9     -1.87      0.00
    0    7    9     -1.64      0.00
    1    7    9      0.27      0.00
    2    7    9      0.32      0.00
    3    7    9     -0.89      0.00
    4    7    9     -0.85      0.00
    5    7    9      0.55      0.00
    6    7    9      0.70      0.00
  -10    8    9     -0.78      0.00
   -9    8    9      0.03      0.00
   -8    8    9      1.46      0.00
   -6    8    9     -0.31      0.00
   -5    8    9     -0.66      0.00
   -4    8    9      0.16      0.00
   -3    8    9      0.61      0.00
   -2    8    9      0.41      0.00
   -1    8    9      0.03      0.00
    0    8    9      0.01      0.00
    1    8    9     -0.34      0.00
    2    8    9     -0.98      0.00
    3    8    9     -0.99      0.00
    4    8    9      0.03      0.00
    5    8    9      0.82      0.00
   -9    9    9     -0.07      0.00
   -8    9    9      1.09      0.00
   -7    9    9      1.41      0.00
   -6    9    9      0.83      0.00
   -5    9    9     -0.05      0.00
   -3    9    9     -1.24      0.00
   -2    9    9     -0.78      0.00
   -1    9    9      0.43      0.00
    0    9    9      0.92      0.00
    1    9    9     -0.14      0.00
    2    9    9     -0.87      0.00
    3    9    9     -0.65      0.00
    4    9    9      0.01      0.00
   -8   10    9      0.60      0.00
   -7   10    9      1.35      0.00
   -6   10    9      0.90      0.00
   -5   10    9     -0.41      0.00
   -4   10    9     -1.17      0.00
   -3   10    9     -1.12      0.00
   -2   10    9     -0.56      0.00
   -1   10    9      0.56      0.00
    0   10    9      0.82      0.00
    1   10    9      0.02      0.00
    2   10    9     -0.09      0.00
   -6   11    9      0.50      0.00
   -5   11    9     -0.58      0.00
   -4   11    9     -0.67      0.00
   -3   11    9     -0.02      0.00
   -2   11    9      0.31      0.00
   -1   11    9      0.46      0.00
    0   11    9      0.10      0.00
   -2  -13   10     -1.29      0.00
   -1  -13   10     -0.05      0.00
    0  -13   10      1.53      0.00
    1  -13   10      1.01      0.00
    2  -13   10     -0.71      0.00
    3  -13   10     -1.16      0.00
    4  -13   10      0.07      0.00
   -4  -12   10      1.16      0.00
   -3  -12   10     -0.62      0.00
   -2  -12   10     -1.92      0.00
   -1  -12   10     -0.17      0.00
    0  -12   10      1.77      0.00
    1  -12   10      1.09      0.00
    2  -12   10     -0.80      0.00
    3  -12   10     -1.06      0.00
    4  -12   10      0.69      0.00
    5  -12   10      0.97      0.00
    6  -12   10     -0.15      0.00
   -5  -11   10      0.56      0.00
   -4  -11   10      1.52      0.00
   -3  -11   10     -0.42      0.00
   -2  -11   10     -1.60      0.00
   -1  -11   10      0.29      0.00
    0  -11   10      1.38      0.00
    1  -11   10      0.38      0.00
    2  -11   10     -0.71      0.00
    3  -11   10     -0.15      0.00
    4  -11   10      1.43      0.00
    5  -11   10      0.90      0.00
    6  -11   10     -0.61      0.00
    7  -11   10     -1.02      0.00
   -7  -10   10     -0.02      0.00
   -6  -10   10     -0.37      0.00
   -5  -10   10      0.94      0.00
   -4  -10   10      1.20      0.00
   -3  -10   10     -1.01      0.00
   -2  -10   10     -1.37      0.00
   -1  -10   10      0.94      0.00
    0  -10   10      1.15      0.00
    1  -10   10     -0.63      0.00
    2  -10   10     -1.53      0.00
    3  -10   10      0.16      0.00
    4  -10   10      1.92      0.00
    5  -10   10      0.68      0.00
    6  -10   10     -1.10      0.00
    7  -10   10     -1.52      0.00
    8  -10   10     -0.52      0.00
   -8   -9   10      0.01      0.00
   -7   -9   10     -0.48      0.00
   -6   -9   10      0.30      0.00
   -5   -9   10      1.93      0.00
   -4   -9   10      0.83      0.00
   -3   -9   10     -2.20      0.00
   -2   -9   10     -1.83      0.00
   -1   -9   10      1.54      0.00
    0   -9   10      2.32      0.00
    1   -9   10     -0.25      0.00
    2   -9   10     -2.84      0.00
    3   -9   10     -1.15      0.00
    4   -9   10      1.38      0.00
    5   -9   10      0.96      0.00
    7   -9   10     -1.33      0.00
    8   -9   10     -0.45      0.00
   -8   -8   10     -0.70      0.00
   -7   -8   10     -1.36      0.00
   -6   -8   10      0.78      0.00
   -5   -8   10      3.22      0.00
   -4   -8   10      1.17      0.00
   -3   -8   10     -3.45      0.00
   -2   -8   10     -3.72      0.00
   -1   -8   10      0.37      0.00
    0   -8   10      3.23      0.00
    1   -8   10      1.49      0.00
    2   -8   10     -2.51      0.00
    3   -8   10     -2.34      0.00
    4   -8   10     -0.02      0.00
    5   -8   10      1.02      0.00
    6   -8   10      0.26      0.00
    7   -8   10     -1.03      0.00
    8   -8   10     -0.62      0.00
    9   -8   10      0.07      0.00
   -9   -7   10      0.11      0.00
   -8   -7   10     -1.06      0.00
   -7   -7   10     -2.19      0.00
   -6   -7   10      0.41      0.00
   -5   -7   10      4.22      0.00
   -4   -7   10      2.94      0.00
   -3   -7   10     -2.79      0.00
   -2   -7   10     -5.01      0.00
   -1   -7   10     -1.92      0.00
    0   -7   10      2.25      0.00
    1   -7   10      2.57      0.00
    2   -7   10     -0.57      0.00
    3   -7   10     -1.86      0.00
    4   -7   10     -0.86      0.00
    5   -7   10      0.97      0.00
    6   -7   10      0.87      0.00
    7   -7   10     -0.25      0.00
    8   -7   10     -0.47      0.00
    9   -7   10     -0.70      0.00
  -10   -6   10     -0.19      0.00
   -9   -6   10      0.86      0.00
   -7   -6   10     -2.47      0.00
   -6   -6   10     -1.16      0.00
   -5   -6   10      3.33      0.00
   -4   -6   10      4.08      0.00
   -3   -6   10     -0.74      0.00
   -2   -6   10     -4.17      0.00
   -1   -6   10     -3.18      0.00
    0   -6   10      0.18      0.00
    1   -6   10      1.86      0.00
    2   -6   10      0.99      0.00
    3   -6   10     -0.44      0.00
    4   -6   10     -0.64      0.00
    5   -6   10      0.37      0.00
    6   -6   10      0.17      0.00
    7   -6   10      0.36      0.00
    8   -6   10      0.68      0.00
    9   -6   10     -0.11      0.00
   10   -6   10     -0.59      0.00
  -10   -5   10     -0.51      0.00
   -9   -5   10      1.75      0.00
   -8   -5   10      1.34      0.00
   -7   -5   10     -1.77      0.00
   -6   -5   10     -2.55      0.00
   -5   -5   10      1.14      0.00
   -4   -5   10      3.39      0.00
   -3   -5   10      1.29      0.00
   -2   -5   10     -1.18      0.00
   -1   -5   10     -1.80      0.00
    0   -5   10     -1.04      0.00
    1   -5   10     -0.20      0.00
    2   -5   10      0.58      0.00
    3   -5   10      0.66      0.00
    4   -5   10      0.93      0.00
    5   -5   10      0.59      0.00
    6   -5   10     -0.59      0.00
    7   -5   10     -0.13      0.00
    8   -5   10      0.33      0.00
    9   -5   10      0.20      0.00
   10   -5   10      0.11      0.00
  -11   -4   10     -1.31      0.00
  -10   -4   10     -0.71      0.00
   -9   -4   10      1.88      0.00
   -8   -4   10      1.92      0.00
   -7   -4   10     -1.44      0.00
   -6   -4   10     -3.06      0.00
   -5   -4   10     -0.70      0.00
   -4   -4   10      1.36      0.00
   -3   -4   10      1.61      0.00
   -2   -4   10      1.68      0.00
   -1   -4   10      1.52      0.00
    0   -4   10     -0.04      0.00
    1   -4   10     -1.69      0.00
    2   -4   10     -1.25      0.00
    3   -4   10      0.44      0.00
    4   -4   10      2.16      0.00
    5   -4   10      1.49      0.00
    6   -4   10      0.30      0.00
    7   -4   10      0.01      0.00
    9   -4   10      0.10      0.00
   10   -4   10      0.65      0.00
  -11   -3   10     -0.81      0.00
  -10   -3   10     -0.36      0.00
   -9   -3   10      1.81      0.00
   -8   -3   10      1.27      0.00
   -7   -3   10     -1.93      0.00
   -6   -3   10     -2.44      0.00
   -5   -3   10     -0.44      0.00
   -4   -3   10      0.10      0.00
   -3   -3   10     -0.22      0.00
   -2   -3   10      1.24      0.00
   -1   -3   10      3.59      0.00
    0   -3   10      2.77      0.00
    1   -3   10     -0.45      0.00
    2   -3   10     -2.38      0.00
    3   -3   10     -1.34      0.00
    4   -3   10      1.06      0.00
    5   -3   10      1.53      0.00
    6   -3   10      1.27      0.00
    7   -3   10     -0.65      0.00
    8   -3   10     -2.23      0.00
    9   -3   10     -0.61      0.00
   10   -3   10      0.57      0.00
  -11   -2   10     -0.52      0.00
  -10   -2   10      0.10      0.00
   -9   -2   10      1.66      0.00
   -8   -2   10     -0.34      0.00
   -7   -2   10     -3.29      0.00
   -6   -2   10     -1.54      0.00
   -5   -2   10      1.80      0.00
   -4   -2   10      1.37      0.00
   -3   -2   10     -2.07      0.00
   -2   -2   10     -2.54      0.00
   -1   -2   10      1.75      0.00
    0   -2   10      4.84      0.00
    1   -2   10      3.51      0.00
    2   -2   10     -0.67      0.00
    3   -2   10     -3.15      0.00
    4   -2   10     -1.92      0.00
    5   -2   10      1.09      0.00
    6   -2   10      2.80      0.00
    7   -2   10     -0.27      0.00
    8   -2   10     -2.44      0.00
    9   -2   10     -0.97      0.00
[truncated: 830,741 more chars]
